# Supplementary material for: The N-terminal domain of a tick evasin is critical for chemokine binding and neutralization and confers specific binding activity to other evasins
Source: J Biol Chem. 2018 Feb 27;293(16):6134–46. doi: 10.1074/jbc.RA117.000487 (PMC5912465; doi:10.1074/jbc.RA117.000487)
Supplement: Supporting Information [file supp_RA117.000487_133220_3_supp_80906_p4k08v.xlsx]

## Sheet: Proteins
Checked	Master	Accession	Description	Coverage [%]	# Peptides	# PSMs	# Unique Peptides	# Protein Groups	# AAs	MW [kDa]	calc. pI	Score Sequest HT: Sequest HT	# Peptides (by Search Engine): Sequest HT
TRUE	Master Protein	P00001	EVASIN	69	19	458	19	1	130	14.6	5.74	1290.89	19
	Checked	Confidence	Sequence	Modifications	# Protein Groups	# Proteins	# PSMs	Master Protein Accessions	# Missed Cleavages	Theo. MH+ [Da]	Confidence (by Search Engine): Sequest HT	XCorr (by Search Engine): Sequest HT
	TRUE	High	CEVSEQEGVGEDNATEDEDYEDFFKPV	1xCarbamidomethyl [C1]	1	1	3	P00001	3	3137.27	High	5.78
		Checked	Confidence	Identifying Node	PSM Ambiguity	Annotated Sequence	Modifications	# Protein Groups	# Proteins	Master Protein Accessions	Protein Accessions	# Missed Cleavages	Charge	DeltaScore	DeltaCn	Rank	Search Engine Rank	m/z [Da]	MH+ [Da]	Theo. MH+ [Da]	DeltaM [ppm]	Deltam/z [Da]	Activation Type	MS Order	Isolation Interference [%]	Ion Inject Time [ms]	RT [min]	First Scan	Spectrum File	File ID	XCorr
		TRUE	High	Sequest HT (A2)	Unambiguous	cEVSEQEGVGEDNATEDEDYEDFFKPV	C1(Carbamidomethyl)	1	1	P00001	P00001	3	3	0.7924	0	1	1	1046.43	3137.26	3137.27	-1.68	-0.00176	CID (Collision Induced Dissociation)	MS2	57.3605	32.891	65.9923	37185	FL598_20170807_MSQ1120_ChristopherLynch_P672_red.raw	F1	5.78
		TRUE	High	Sequest HT (A2)	Unambiguous	cEVSEQEGVGEDNATEDEDYEDFFKPV	C1(Carbamidomethyl)	1	1	P00001	P00001	3	3	0.7442	0	1	1	1046.42	3137.26	3137.27	-2.96	-0.0031	CID (Collision Induced Dissociation)	MS2	42.1725	100	71.5258	40226	FL598_20170807_MSQ1120_ChristopherLynch_P672_red.raw	F1	4.3
		TRUE	High	Sequest HT (A2)	Unambiguous	cEVSEQEGVGEDNATEDEDYEDFFKPV	C1(Carbamidomethyl)	1	1	P00001	P00001	3	3	0.5817	0	1	1	1046.43	3137.27	3137.27	0.89	0.00093	CID (Collision Induced Dissociation)	MS2	62.1546	54.838	57.826	31758	FL598_20170807_MSQ1120_ChristopherLynch_P672_red.raw	F1	3.06
	TRUE	High	NSTVGPLRPPNCTVV	1xCarbamidomethyl [C12]; 1xDeamidated [N]; 1xHexNAc [N/T]	1	1	6	P00001	2	1814.9	High	3.7
		Checked	Confidence	Identifying Node	PSM Ambiguity	Annotated Sequence	Modifications	# Protein Groups	# Proteins	Master Protein Accessions	Protein Accessions	# Missed Cleavages	Charge	DeltaScore	DeltaCn	Rank	Search Engine Rank	m/z [Da]	MH+ [Da]	Theo. MH+ [Da]	DeltaM [ppm]	Deltam/z [Da]	Activation Type	MS Order	Isolation Interference [%]	Ion Inject Time [ms]	RT [min]	First Scan	Spectrum File	File ID	XCorr
		TRUE	High	Sequest HT (A2)	Unambiguous	nSTVGPLRPPncTVV	N1(Deamidated); N11(HexNAc); C12(Carbamidomethyl)	1	1	P00001	P00001	2	2	0.1297	0	1	1	907.951	1814.89	1814.9	-0.53	-0.00048	CID (Collision Induced Dissociation)	MS2	0.261717	1.35	50.82	25452	FL598_20170807_MSQ1120_ChristopherLynch_P672_red.raw	F1	3.7
		TRUE	High	Sequest HT (A2)	Unambiguous	nSTVGPLRPPncTVV	N1(Deamidated); N11(HexNAc); C12(Carbamidomethyl)	1	1	P00001	P00001	2	2	0.0319	0	1	1	907.951	1814.9	1814.9	-0.06	-5e-05	CID (Collision Induced Dissociation)	MS2	2.27122	1.393	54.1987	28625	FL598_20170807_MSQ1120_ChristopherLynch_P672_red.raw	F1	3.13
		TRUE	High	Sequest HT (A2)	Unambiguous	nSTVGPLRPPNctVV	N1(Deamidated); C12(Carbamidomethyl); T13(HexNAc)	1	1	P00001	P00001	2	2		0.0319	2	2	907.951	1814.9	1814.9	-0.06	-5e-05	CID (Collision Induced Dissociation)	MS2	2.27122	1.393	54.1987	28625	FL598_20170807_MSQ1120_ChristopherLynch_P672_red.raw	F1	3.03
		TRUE	High	Sequest HT (A2)	Unambiguous	NStVGPLRPPncTVV	T3(HexNAc); N11(Deamidated); C12(Carbamidomethyl)	1	1	P00001	P00001	2	2	0.0549	0	1	1	907.952	1814.9	1814.9	1.15	0.00105	CID (Collision Induced Dissociation)	MS2	0.407586	7.309	48.9842	23638	FL598_20170807_MSQ1120_ChristopherLynch_P672_red.raw	F1	2.73
		TRUE	High	Sequest HT (A2)	Unambiguous	NSTVGPLRPPnctVV	N11(Deamidated); C12(Carbamidomethyl); T13(HexNAc)	1	1	P00001	P00001	2	2	0.0581	0	1	1	907.953	1814.9	1814.9	1.83	0.00166	CID (Collision Induced Dissociation)	MS2	19.876	7.909	49.8011	24453	FL598_20170807_MSQ1120_ChristopherLynch_P672_red.raw	F1	2.41
		TRUE	High	Sequest HT (A2)	Unambiguous	nSTVGPLRPPncTVV	N1(Deamidated); N11(HexNAc); C12(Carbamidomethyl)	1	1	P00001	P00001	2	2	0.1538	0	1	1	907.952	1814.9	1814.9	0.48	0.00044	CID (Collision Induced Dissociation)	MS2	1.57177	1.376	51.0438	25669	FL598_20170807_MSQ1120_ChristopherLynch_P672_red.raw	F1	2.21
	TRUE	High	SEQEGVGEDNATEDEDYEDFFKPV		1	1	38	P00001	2	2749.13	High	6.63
		Checked	Confidence	Identifying Node	PSM Ambiguity	Annotated Sequence	Modifications	# Protein Groups	# Proteins	Master Protein Accessions	Protein Accessions	# Missed Cleavages	Charge	DeltaScore	DeltaCn	Rank	Search Engine Rank	m/z [Da]	MH+ [Da]	Theo. MH+ [Da]	DeltaM [ppm]	Deltam/z [Da]	Activation Type	MS Order	Isolation Interference [%]	Ion Inject Time [ms]	RT [min]	First Scan	Spectrum File	File ID	XCorr
		TRUE	High	Sequest HT (A2)	Unambiguous	SEQEGVGEDNATEDEDYEDFFKPV		1	1	P00001	P00001	2	2	0.7768	0	1	1	1375.07	2749.12	2749.13	-1.56	-0.00214	CID (Collision Induced Dissociation)	MS2	0	100	89.5457	47324	FL598_20170807_MSQ1120_ChristopherLynch_P672_red.raw	F1	6.63
		TRUE	High	Sequest HT (A2)	Unambiguous	SEQEGVGEDNATEDEDYEDFFKPV		1	1	P00001	P00001	2	2	0.6886	0	1	1	1375.07	2749.13	2749.13	-0.49	-0.00068	CID (Collision Induced Dissociation)	MS2	0.170533	10.954	71.4063	40162	FL598_20170807_MSQ1120_ChristopherLynch_P672_red.raw	F1	6.39
		TRUE	High	Sequest HT (A2)	Unambiguous	SEQEGVGEDNATEDEDYEDFFKPV		1	1	P00001	P00001	2	2	0.6719	0	1	1	1375.06	2749.12	2749.13	-3.96	-0.00544	CID (Collision Induced Dissociation)	MS2	2.76713	37.337	77.4011	43327	FL598_20170807_MSQ1120_ChristopherLynch_P672_red.raw	F1	6.37
		TRUE	High	Sequest HT (A2)	Unambiguous	SEQEGVGEDNATEDEDYEDFFKPV		1	1	P00001	P00001	2	2	0.6907	0	1	1	1375.07	2749.12	2749.13	-1.2	-0.00165	CID (Collision Induced Dissociation)	MS2	0	19.029	70.3966	39655	FL598_20170807_MSQ1120_ChristopherLynch_P672_red.raw	F1	6.37
		TRUE	High	Sequest HT (A2)	Unambiguous	SEQEGVGEDNATEDEDYEDFFKPV		1	1	P00001	P00001	2	2	0.7248	0	1	1	1375.07	2749.13	2749.13	0.31	0.00042	CID (Collision Induced Dissociation)	MS2	6.39317	82.563	76.3679	42776	FL598_20170807_MSQ1120_ChristopherLynch_P672_red.raw	F1	6.36
		TRUE	High	Sequest HT (A2)	Unambiguous	SEQEGVGEDNATEDEDYEDFFKPV		1	1	P00001	P00001	2	2	0.7206	0	1	1	1375.07	2749.13	2749.13	-0.76	-0.00104	CID (Collision Induced Dissociation)	MS2	0	21.803	62.6404	35382	FL598_20170807_MSQ1120_ChristopherLynch_P672_red.raw	F1	6.3
		TRUE	High	Sequest HT (A2)	Unambiguous	SEQEGVGEDNATEDEDYEDFFKPV		1	1	P00001	P00001	2	2	0.8038	0	1	1	1375.07	2749.13	2749.13	1.99	0.00274	CID (Collision Induced Dissociation)	MS2	0	56.491	69.3687	39111	FL598_20170807_MSQ1120_ChristopherLynch_P672_red.raw	F1	6.27
		TRUE	High	Sequest HT (A2)	Unambiguous	SEQEGVGEDNATEDEDYEDFFKPV		1	1	P00001	P00001	2	2	0.7227	0	1	1	1375.07	2749.13	2749.13	1.37	0.00189	CID (Collision Induced Dissociation)	MS2	0	81.107	75.3361	42235	FL598_20170807_MSQ1120_ChristopherLynch_P672_red.raw	F1	6.13
		TRUE	High	Sequest HT (A2)	Unambiguous	SEQEGVGEDNATEDEDYEDFFKPV		1	1	P00001	P00001	2	2	0.6853	0	1	1	1375.07	2749.13	2749.13	-0.05	-7e-05	CID (Collision Induced Dissociation)	MS2	3.10813	100	78.4449	43859	FL598_20170807_MSQ1120_ChristopherLynch_P672_red.raw	F1	6.07
		TRUE	High	Sequest HT (A2)	Unambiguous	SEQEGVGEDNATEDEDYEDFFKPV		1	1	P00001	P00001	2	2	0.7438	0	1	1	1375.07	2749.13	2749.13	1.64	0.00225	CID (Collision Induced Dissociation)	MS2	0	100	79.4969	44392	FL598_20170807_MSQ1120_ChristopherLynch_P672_red.raw	F1	6.01
		TRUE	High	Sequest HT (A2)	Unambiguous	SEQEGVGEDNATEDEDYEDFFKPV		1	1	P00001	P00001	2	2	0.7437	0	1	1	1375.07	2749.12	2749.13	-1.03	-0.00141	CID (Collision Induced Dissociation)	MS2	0	100	80.547	44953	FL598_20170807_MSQ1120_ChristopherLynch_P672_red.raw	F1	5.97
		TRUE	High	Sequest HT (A2)	Unambiguous	SEQEGVGEDNATEDEDYEDFFKPV		1	1	P00001	P00001	2	2	0.8311	0	1	1	1375.07	2749.14	2749.13	3.15	0.00433	CID (Collision Induced Dissociation)	MS2	2.23652	100	100.933	50892	FL598_20170807_MSQ1120_ChristopherLynch_P672_red.raw	F1	5.92
		TRUE	High	Sequest HT (A2)	Unambiguous	SEQEGVGEDNATEDEDYEDFFKPV		1	1	P00001	P00001	2	2	0.7063	0	1	1	1375.07	2749.13	2749.13	-0.32	-0.00043	CID (Collision Induced Dissociation)	MS2	1.4648	81.969	74.2992	41694	FL598_20170807_MSQ1120_ChristopherLynch_P672_red.raw	F1	5.89
		TRUE	High	Sequest HT (A2)	Unambiguous	SEQEGVGEDNATEDEDYEDFFKPV		1	1	P00001	P00001	2	2	0.727	0	1	1	1375.07	2749.13	2749.13	1.02	0.0014	CID (Collision Induced Dissociation)	MS2	0.657504	22.901	68.1444	38457	FL598_20170807_MSQ1120_ChristopherLynch_P672_red.raw	F1	5.86
		TRUE	High	Sequest HT (A2)	Unambiguous	SEQEGVGEDNATEDEDYEDFFKPV		1	1	P00001	P00001	2	2	0.8011	0	1	1	1375.07	2749.13	2749.13	-0.58	-0.0008	CID (Collision Induced Dissociation)	MS2	19.1687	100	92.8266	48947	FL598_20170807_MSQ1120_ChristopherLynch_P672_red.raw	F1	5.63
		TRUE	High	Sequest HT (A2)	Unambiguous	SEQEGVGEDNATEDEDYEDFFKPV		1	1	P00001	P00001	2	2	0.8029	0	1	1	1375.07	2749.13	2749.13	0.48	0.00067	CID (Collision Induced Dissociation)	MS2	2.14044	100	81.5541	45470	FL598_20170807_MSQ1120_ChristopherLynch_P672_red.raw	F1	5.53
		TRUE	High	Sequest HT (A2)	Unambiguous	SEQEGVGEDNATEDEDYEDFFKPV		1	1	P00001	P00001	2	2	0.7035	0	1	1	1375.06	2749.12	2749.13	-2	-0.00275	CID (Collision Induced Dissociation)	MS2	11.672	67.073	61.5798	34633	FL598_20170807_MSQ1120_ChristopherLynch_P672_red.raw	F1	5.16
		TRUE	High	Sequest HT (A2)	Unambiguous	SEQEGVGEDNATEDEDYEDFFKPV		1	1	P00001	P00001	2	2	0.7957	0	1	1	1375.06	2749.12	2749.13	-1.91	-0.00263	CID (Collision Induced Dissociation)	MS2	0	100	82.5581	45882	FL598_20170807_MSQ1120_ChristopherLynch_P672_red.raw	F1	5.09
		TRUE	High	Sequest HT (A2)	Unambiguous	SEQEGVGEDNATEDEDYEDFFKPV		1	1	P00001	P00001	2	3	0.7307	0	1	1	917.047	2749.13	2749.13	-0.12	-0.00011	CID (Collision Induced Dissociation)	MS2	3.40631	8.969	64.5505	36453	FL598_20170807_MSQ1120_ChristopherLynch_P672_red.raw	F1	5.05
		TRUE	High	Sequest HT (A2)	Unambiguous	SEQEGVGEDNATEDEDYEDFFKPV		1	1	P00001	P00001	2	2	0.7525	0	1	1	1375.07	2749.13	2749.13	0.31	0.00042	CID (Collision Induced Dissociation)	MS2	0	100	90.6007	47859	FL598_20170807_MSQ1120_ChristopherLynch_P672_red.raw	F1	4.97
		TRUE	High	Sequest HT (A2)	Unambiguous	SEQEGVGEDNATEDEDYEDFFKPV		1	1	P00001	P00001	2	3	0.7093	0	1	1	917.048	2749.13	2749.13	0.55	0.0005	CID (Collision Induced Dissociation)	MS2	0.755266	20.369	71.429	40174	FL598_20170807_MSQ1120_ChristopherLynch_P672_red.raw	F1	4.85
		TRUE	High	Sequest HT (A2)	Unambiguous	SEQEGVGEDNATEDEDYEDFFKPV		1	1	P00001	P00001	2	3	0.6577	0	1	1	917.048	2749.13	2749.13	0.35	0.00032	CID (Collision Induced Dissociation)	MS2	2.0477	2.245	65.5591	36983	FL598_20170807_MSQ1120_ChristopherLynch_P672_red.raw	F1	4.85
		TRUE	High	Sequest HT (A2)	Unambiguous	SEQEGVGEDNATEDEDYEDFFKPV		1	1	P00001	P00001	2	2	0.7329	0	1	1	1375.06	2749.12	2749.13	-1.91	-0.00263	CID (Collision Induced Dissociation)	MS2	18.0681	59.818	59.7145	33344	FL598_20170807_MSQ1120_ChristopherLynch_P672_red.raw	F1	4.83
		TRUE	High	Sequest HT (A2)	Unambiguous	SEQEGVGEDNATEDEDYEDFFKPV		1	1	P00001	P00001	2	2	0.7853	0	1	1	1375.07	2749.13	2749.13	-0.58	-0.0008	CID (Collision Induced Dissociation)	MS2	0	100	88.1097	46891	FL598_20170807_MSQ1120_ChristopherLynch_P672_red.raw	F1	4.75
		TRUE	High	Sequest HT (A2)	Unambiguous	SEQEGVGEDNATEDEDYEDFFKPV		1	1	P00001	P00001	2	2	0.7384	0	1	1	1375.07	2749.12	2749.13	-1.11	-0.00153	CID (Collision Induced Dissociation)	MS2	0	100	91.6309	48369	FL598_20170807_MSQ1120_ChristopherLynch_P672_red.raw	F1	4.51
		TRUE	High	Sequest HT (A2)	Unambiguous	SEQEGVGEDNATEDEDYEDFFKPV		1	1	P00001	P00001	2	3	0.5578	0	1	1	917.047	2749.13	2749.13	-0.65	-0.0006	CID (Collision Induced Dissociation)	MS2	8.38343	39.438	56.6664	30719	FL598_20170807_MSQ1120_ChristopherLynch_P672_red.raw	F1	3.89
		TRUE	High	Sequest HT (A2)	Unambiguous	SEQEGVGEDNATEDEDYEDFFKPV		1	1	P00001	P00001	2	2	0.6684	0	1	1	1375.07	2749.13	2749.13	0.22	0.0003	CID (Collision Induced Dissociation)	MS2	7.31853	25.946	56.806	30842	FL598_20170807_MSQ1120_ChristopherLynch_P672_red.raw	F1	3.8
		TRUE	High	Sequest HT (A2)	Unambiguous	SEQEGVGEDNATEDEDYEDFFKPV		1	1	P00001	P00001	2	2	0.815	0	1	1	1375.07	2749.13	2749.13	0.4	0.00054	CID (Collision Induced Dissociation)	MS2	0	100	101.937	51278	FL598_20170807_MSQ1120_ChristopherLynch_P672_red.raw	F1	3.73
		TRUE	High	Sequest HT (A2)	Unambiguous	SEQEGVGEDNATEDEDYEDFFKPV		1	1	P00001	P00001	2	3	0.7062	0	1	1	917.043	2749.11	2749.13	-4.78	-0.00438	CID (Collision Induced Dissociation)	MS2	26.5425	100	70.423	39670	FL598_20170807_MSQ1120_ChristopherLynch_P672_red.raw	F1	3.71
		TRUE	High	Sequest HT (A2)	Unambiguous	SEQEGVGEDNATEDEDYEDFFKPV		1	1	P00001	P00001	2	3	0.7077	0	1	1	917.049	2749.13	2749.13	1.48	0.00135	CID (Collision Induced Dissociation)	MS2	40.3327	39.097	61.7331	34740	FL598_20170807_MSQ1120_ChristopherLynch_P672_red.raw	F1	3.66
		TRUE	High	Sequest HT (A2)	Unambiguous	SEQEGVGEDNATEDEDYEDFFKPV		1	1	P00001	P00001	2	2	0.719	0	1	1	1375.07	2749.13	2749.13	-0.49	-0.00068	CID (Collision Induced Dissociation)	MS2	0	100	94.8456	49902	FL598_20170807_MSQ1120_ChristopherLynch_P672_red.raw	F1	3.63
		TRUE	High	Sequest HT (A2)	Unambiguous	SEQEGVGEDNATEDEDYEDFFKPV		1	1	P00001	P00001	2	3	0.4916	0	1	1	917.044	2749.12	2749.13	-3.58	-0.00328	CID (Collision Induced Dissociation)	MS2	7.43448	13.095	57.6763	31633	FL598_20170807_MSQ1120_ChristopherLynch_P672_red.raw	F1	3.56
		TRUE	High	Sequest HT (A2)	Unambiguous	SEQEGVGEDNATEDEDYEDFFKPV		1	1	P00001	P00001	2	2	0.7925	0	1	1	1375.07	2749.13	2749.13	2.62	0.0036	CID (Collision Induced Dissociation)	MS2	9.84795	22.573	64.522	36435	FL598_20170807_MSQ1120_ChristopherLynch_P672_red.raw	F1	3.47
		TRUE	High	Sequest HT (A2)	Unambiguous	SEQEGVGEDNATEDEDYEDFFKPV		1	1	P00001	P00001	2	2	0.6997	0	1	1	1375.07	2749.12	2749.13	-0.94	-0.00129	CID (Collision Induced Dissociation)	MS2	0	100	102.947	51587	FL598_20170807_MSQ1120_ChristopherLynch_P672_red.raw	F1	3.13
		TRUE	High	Sequest HT (A2)	Unambiguous	SEQEGVGEDNATEDEDYEDFFKPV		1	1	P00001	P00001	2	2	0.6367	0	1	1	1375.07	2749.13	2749.13	0.75	0.00103	CID (Collision Induced Dissociation)	MS2	11.4158	100	93.8432	49415	FL598_20170807_MSQ1120_ChristopherLynch_P672_red.raw	F1	3
		TRUE	High	Sequest HT (A2)	Unambiguous	SEQEGVGEDNATEDEDYEDFFKPV		1	1	P00001	P00001	2	3	0.5241	0	1	1	917.046	2749.12	2749.13	-0.92	-0.00084	CID (Collision Induced Dissociation)	MS2	66.2693	27.15	62.8198	35509	FL598_20170807_MSQ1120_ChristopherLynch_P672_red.raw	F1	2.9
		TRUE	High	Sequest HT (A2)	Unambiguous	SEQEGVGEDNATEDEDYEDFFKPV		1	1	P00001	P00001	2	2	0.8175	0	1	1	1375.07	2749.13	2749.13	-0.67	-0.00092	CID (Collision Induced Dissociation)	MS2	0	100	87.075	46648	FL598_20170807_MSQ1120_ChristopherLynch_P672_red.raw	F1	2.85
		TRUE	High	Sequest HT (A2)	Unambiguous	SEQEGVGEDNATEDEDYEDFFKPV		1	1	P00001	P00001	2	2	0.7854	0	1	1	1375.06	2749.12	2749.13	-3.42	-0.00471	CID (Collision Induced Dissociation)	MS2	0	100	83.5657	46145	FL598_20170807_MSQ1120_ChristopherLynch_P672_red.raw	F1	2.33
	TRUE	High	SEQEGVGEDNATEDEDYEDFFKPV	1xDeamidated [N10]	1	1	21	P00001	2	2750.11	High	7.33
		Checked	Confidence	Identifying Node	PSM Ambiguity	Annotated Sequence	Modifications	# Protein Groups	# Proteins	Master Protein Accessions	Protein Accessions	# Missed Cleavages	Charge	DeltaScore	DeltaCn	Rank	Search Engine Rank	m/z [Da]	MH+ [Da]	Theo. MH+ [Da]	DeltaM [ppm]	Deltam/z [Da]	Activation Type	MS Order	Isolation Interference [%]	Ion Inject Time [ms]	RT [min]	First Scan	Spectrum File	File ID	XCorr
		TRUE	High	Sequest HT (A2)	Unambiguous	SEQEGVGEDnATEDEDYEDFFKPV	N10(Deamidated)	1	1	P00001	P00001	2	2	0.7162	0	1	1	1375.56	2750.12	2750.11	3.01	0.00414	CID (Collision Induced Dissociation)	MS2	0	42.87	73.6946	41377	FL598_20170807_MSQ1120_ChristopherLynch_P672_red.raw	F1	7.33
		TRUE	High	Sequest HT (A2)	Unambiguous	SEQEGVGEDnATEDEDYEDFFKPV	N10(Deamidated)	1	1	P00001	P00001	2	2	0.6921	0	1	1	1375.57	2750.12	2750.11	4.34	0.00597	CID (Collision Induced Dissociation)	MS2	0	34.467	72.8674	40948	FL598_20170807_MSQ1120_ChristopherLynch_P672_red.raw	F1	7.21
		TRUE	High	Sequest HT (A2)	Unambiguous	SEQEGVGEDnATEDEDYEDFFKPV	N10(Deamidated)	1	1	P00001	P00001	2	2	0.6748	0	1	1	1375.56	2750.11	2750.11	-0.45	-0.00062	CID (Collision Induced Dissociation)	MS2	0	15.671	71.8884	40432	FL598_20170807_MSQ1120_ChristopherLynch_P672_red.raw	F1	7.01
		TRUE	High	Sequest HT (A2)	Unambiguous	SEQEGVGEDnATEDEDYEDFFKPV	N10(Deamidated)	1	1	P00001	P00001	2	2	0.7019	0	1	1	1375.56	2750.12	2750.11	3.28	0.00451	CID (Collision Induced Dissociation)	MS2	5.41174	1.371	66.6543	37617	FL598_20170807_MSQ1120_ChristopherLynch_P672_red.raw	F1	6.81
		TRUE	High	Sequest HT (A2)	Unambiguous	SEQEGVGEDnATEDEDYEDFFKPV	N10(Deamidated)	1	1	P00001	P00001	2	2	0.7223	0	1	1	1375.56	2750.11	2750.11	0.26	0.00036	CID (Collision Induced Dissociation)	MS2	0	12.636	63.1844	35758	FL598_20170807_MSQ1120_ChristopherLynch_P672_red.raw	F1	6.77
		TRUE	High	Sequest HT (A2)	Unambiguous	SEQEGVGEDnATEDEDYEDFFKPV	N10(Deamidated)	1	1	P00001	P00001	2	2	0.7055	0	1	1	1375.56	2750.12	2750.11	1.5	0.00207	CID (Collision Induced Dissociation)	MS2	4.67892	1.459	67.6856	38205	FL598_20170807_MSQ1120_ChristopherLynch_P672_red.raw	F1	6.52
		TRUE	High	Sequest HT (A2)	Unambiguous	SEQEGVGEDnATEDEDYEDFFKPV	N10(Deamidated)	1	1	P00001	P00001	2	2	0.7223	0	1	1	1375.57	2750.12	2750.11	4.43	0.00609	CID (Collision Induced Dissociation)	MS2	0	100	93.1767	49115	FL598_20170807_MSQ1120_ChristopherLynch_P672_red.raw	F1	5.87
		TRUE	High	Sequest HT (A2)	Unambiguous	SEQEGVGEDnATEDEDYEDFFKPV	N10(Deamidated)	1	1	P00001	P00001	2	2	0.7487	0	1	1	1375.57	2750.13	2750.11	7.01	0.00963	CID (Collision Induced Dissociation)	MS2	0	100	101.132	50989	FL598_20170807_MSQ1120_ChristopherLynch_P672_red.raw	F1	5.57
		TRUE	High	Sequest HT (A2)	Unambiguous	SEQEGVGEDnATEDEDYEDFFKPV	N10(Deamidated)	1	1	P00001	P00001	2	2	0.6965	0	1	1	1375.57	2750.13	2750.11	5.14	0.00707	CID (Collision Induced Dissociation)	MS2	0	100	87.8829	46838	FL598_20170807_MSQ1120_ChristopherLynch_P672_red.raw	F1	4.91
		TRUE	High	Sequest HT (A2)	Unambiguous	SEQEGVGEDnATEDEDYEDFFKPV	N10(Deamidated)	1	1	P00001	P00001	2	2	0.4979	0	1	1	1375.56	2750.11	2750.11	-0.36	-0.0005	CID (Collision Induced Dissociation)	MS2	2.09368	100	63.218	35781	FL598_20170807_MSQ1120_ChristopherLynch_P672_red.raw	F1	4.7
		TRUE	High	Sequest HT (A2)	Unambiguous	SEQEGVGEDnATEDEDYEDFFKPV	N10(Deamidated)	1	1	P00001	P00001	2	3	0.7036	0	1	1	917.377	2750.12	2750.11	1.67	0.00154	CID (Collision Induced Dissociation)	MS2	5.1206	3.701	66.1546	37302	FL598_20170807_MSQ1120_ChristopherLynch_P672_red.raw	F1	4.69
		TRUE	High	Sequest HT (A2)	Unambiguous	SEQEGVGEDnATEDEDYEDFFKPV	N10(Deamidated)	1	1	P00001	P00001	2	3	0.7066	0	1	1	917.374	2750.11	2750.11	-0.86	-0.00078	CID (Collision Induced Dissociation)	MS2	31.8769	19.433	59.3096	33003	FL598_20170807_MSQ1120_ChristopherLynch_P672_red.raw	F1	4.26
		TRUE	High	Sequest HT (A2)	Unambiguous	SEQEGVGEDnATEDEDYEDFFKPV	N10(Deamidated)	1	1	P00001	P00001	2	3	0.6861	0	1	1	917.376	2750.11	2750.11	0.41	0.00038	CID (Collision Induced Dissociation)	MS2	5.35661	6.799	58.2879	32149	FL598_20170807_MSQ1120_ChristopherLynch_P672_red.raw	F1	4.11
		TRUE	High	Sequest HT (A2)	Unambiguous	SEQEGVGEDnATEDEDYEDFFKPV	N10(Deamidated)	1	1	P00001	P00001	2	3	0.6993	0	1	1	917.376	2750.11	2750.11	1.14	0.00105	CID (Collision Induced Dissociation)	MS2	28.8611	56.626	72.0254	40506	FL598_20170807_MSQ1120_ChristopherLynch_P672_red.raw	F1	4.09
		TRUE	High	Sequest HT (A2)	Unambiguous	SEQEGVGEDnATEDEDYEDFFKPV	N10(Deamidated)	1	1	P00001	P00001	2	2	0.6791	0	1	1	1375.57	2750.13	2750.11	5.14	0.00707	CID (Collision Induced Dissociation)	MS2	65.9578	100	102.334	51405	FL598_20170807_MSQ1120_ChristopherLynch_P672_red.raw	F1	4.02
		TRUE	High	Sequest HT (A2)	Unambiguous	SEQEGVGEDnATEDEDYEDFFKPV	N10(Deamidated)	1	1	P00001	P00001	2	2	0.7383	0	1	1	1375.57	2750.13	2750.11	5.85	0.00805	CID (Collision Induced Dissociation)	MS2	0	100	83.3852	46113	FL598_20170807_MSQ1120_ChristopherLynch_P672_red.raw	F1	3.86
		TRUE	High	Sequest HT (A2)	Unambiguous	SEQEGVGEDnATEDEDYEDFFKPV	N10(Deamidated)	1	1	P00001	P00001	2	2	0.6499	0	1	1	1375.56	2750.1	2750.11	-2.76	-0.00379	CID (Collision Induced Dissociation)	MS2	5.94907	29.937	58.3929	32239	FL598_20170807_MSQ1120_ChristopherLynch_P672_red.raw	F1	3.57
		TRUE	High	Sequest HT (A2)	Unambiguous	SEQEGVGEDnATEDEDYEDFFKPV	N10(Deamidated)	1	1	P00001	P00001	2	3	0.7674	0	1	1	917.376	2750.11	2750.11	0.88	0.0008	CID (Collision Induced Dissociation)	MS2	30.5653	36.898	67.3668	38027	FL598_20170807_MSQ1120_ChristopherLynch_P672_red.raw	F1	3.31
		TRUE	High	Sequest HT (A2)	Unambiguous	SEQEGVGEDnATEDEDYEDFFKPV	N10(Deamidated)	1	1	P00001	P00001	2	3	0.7012	0	1	1	917.378	2750.12	2750.11	2.94	0.0027	CID (Collision Induced Dissociation)	MS2	25.6727	33.315	63.2801	35819	FL598_20170807_MSQ1120_ChristopherLynch_P672_red.raw	F1	3.28
		TRUE	High	Sequest HT (A2)	Unambiguous	SEQEGVGEDnATEDEDYEDFFKPV	N10(Deamidated)	1	1	P00001	P00001	2	2	0.7397	0	1	1	1375.57	2750.13	2750.11	6.38	0.00878	CID (Collision Induced Dissociation)	MS2	0	100	95.0265	49931	FL598_20170807_MSQ1120_ChristopherLynch_P672_red.raw	F1	2.92
		TRUE	High	Sequest HT (A2)	Unambiguous	SEQEGVGEDnATEDEDYEDFFKPV	N10(Deamidated)	1	1	P00001	P00001	2	2	0.7107	0	1	1	1375.56	2750.12	2750.11	4.17	0.00573	CID (Collision Induced Dissociation)	MS2	0	100	88.9003	47051	FL598_20170807_MSQ1120_ChristopherLynch_P672_red.raw	F1	2.8
	TRUE	High	SEQEGVGEDNATEDEDYEDFFKPV	1xHexNAc [N/T/S]	1	1	60	P00001	2	2952.21	High	5.89
		Checked	Confidence	Identifying Node	PSM Ambiguity	Annotated Sequence	Modifications	# Protein Groups	# Proteins	Master Protein Accessions	Protein Accessions	# Missed Cleavages	Charge	DeltaScore	DeltaCn	Rank	Search Engine Rank	m/z [Da]	MH+ [Da]	Theo. MH+ [Da]	DeltaM [ppm]	Deltam/z [Da]	Activation Type	MS Order	Isolation Interference [%]	Ion Inject Time [ms]	RT [min]	First Scan	Spectrum File	File ID	XCorr
		TRUE	High	Sequest HT (A2)	Unambiguous	SEQEGVGEDnATEDEDYEDFFKPV	N10(HexNAc)	1	1	P00001	P00001	2	3	0.0458	0	1	1	984.741	2952.21	2952.21	0.87	0.00086	CID (Collision Induced Dissociation)	MS2	0.131308	1.867	64.0794	36241	FL598_20170807_MSQ1120_ChristopherLynch_P672_red.raw	F1	5.89
		TRUE	High	Sequest HT (A2)	Unambiguous	SEQEGVGEDNAtEDEDYEDFFKPV	T12(HexNAc)	1	1	P00001	P00001	2	3		0.0458	2	2	984.741	2952.21	2952.21	0.87	0.00086	CID (Collision Induced Dissociation)	MS2	0.131308	1.867	64.0794	36241	FL598_20170807_MSQ1120_ChristopherLynch_P672_red.raw	F1	5.62
		TRUE	High	Sequest HT (A2)	Unambiguous	SEQEGVGEDnATEDEDYEDFFKPV	N10(HexNAc)	1	1	P00001	P00001	2	3	0.0252	0	1	1	984.741	2952.21	2952.21	0.38	0.00037	CID (Collision Induced Dissociation)	MS2	0	100	65.9975	37191	FL598_20170807_MSQ1120_ChristopherLynch_P672_red.raw	F1	5.55
		TRUE	High	Sequest HT (A2)	Unambiguous	SEQEGVGEDNAtEDEDYEDFFKPV	T12(HexNAc)	1	1	P00001	P00001	2	3		0.0252	2	2	984.741	2952.21	2952.21	0.38	0.00037	CID (Collision Induced Dissociation)	MS2	0	100	65.9975	37191	FL598_20170807_MSQ1120_ChristopherLynch_P672_red.raw	F1	5.41
		TRUE	High	Sequest HT (A2)	Unambiguous	SEQEGVGEDnATEDEDYEDFFKPV	N10(HexNAc)	1	1	P00001	P00001	2	2	0.0612	0	1	1	1476.61	2952.21	2952.21	-0.22	-0.00032	CID (Collision Induced Dissociation)	MS2	2.56474	9.066	65.3508	36895	FL598_20170807_MSQ1120_ChristopherLynch_P672_red.raw	F1	4.9
		TRUE	High	Sequest HT (A2)	Unambiguous	SEQEGVGEDnATEDEDYEDFFKPV	N10(HexNAc)	1	1	P00001	P00001	2	2	0.0451	0	1	1	1476.6	2952.19	2952.21	-4.44	-0.00655	CID (Collision Induced Dissociation)	MS2	53.2067	100	70.8234	39878	FL598_20170807_MSQ1120_ChristopherLynch_P672_red.raw	F1	4.66
		TRUE	High	Sequest HT (A2)	Unambiguous	SEQEGVGEDnATEDEDYEDFFKPV	N10(HexNAc)	1	1	P00001	P00001	2	3	0.0389	0	1	1	984.739	2952.2	2952.21	-0.93	-0.00091	CID (Collision Induced Dissociation)	MS2	13.3487	35.959	63.0725	35687	FL598_20170807_MSQ1120_ChristopherLynch_P672_red.raw	F1	4.63
		TRUE	High	Sequest HT (A2)	Unambiguous	SEQEGVGEDnATEDEDYEDFFKPV	N10(HexNAc)	1	1	P00001	P00001	2	2	0.0716	0	1	1	1476.61	2952.21	2952.21	1.19	0.00175	CID (Collision Induced Dissociation)	MS2	1.64664	33.122	63.0398	35668	FL598_20170807_MSQ1120_ChristopherLynch_P672_red.raw	F1	4.61
		TRUE	High	Sequest HT (A2)	Unambiguous	SEQEGVGEDNAtEDEDYEDFFKPV	T12(HexNAc)	1	1	P00001	P00001	2	2	0.0287	0	1	1	1476.61	2952.21	2952.21	1.19	0.00175	CID (Collision Induced Dissociation)	MS2	8.82533	0.887	64.5758	36473	FL598_20170807_MSQ1120_ChristopherLynch_P672_red.raw	F1	4.53
		TRUE	High	Sequest HT (A2)	Unambiguous	SEQEGVGEDnATEDEDYEDFFKPV	N10(HexNAc)	1	1	P00001	P00001	2	3	0.0668	0	1	1	984.744	2952.22	2952.21	4.1	0.00403	CID (Collision Induced Dissociation)	MS2	0	100	68.9739	38907	FL598_20170807_MSQ1120_ChristopherLynch_P672_red.raw	F1	4.49
		TRUE	High	Sequest HT (A2)	Unambiguous	SEQEGVGEDNAtEDEDYEDFFKPV	T12(HexNAc)	1	1	P00001	P00001	2	3		0.0389	2	2	984.739	2952.2	2952.21	-0.93	-0.00091	CID (Collision Induced Dissociation)	MS2	13.3487	35.959	63.0725	35687	FL598_20170807_MSQ1120_ChristopherLynch_P672_red.raw	F1	4.45
		TRUE	High	Sequest HT (A2)	Unambiguous	SEQEGVGEDnATEDEDYEDFFKPV	N10(HexNAc)	1	1	P00001	P00001	2	2	0.0112	0	1	1	1476.61	2952.21	2952.21	1.35	0.00199	CID (Collision Induced Dissociation)	MS2	0	100	77.8056	43536	FL598_20170807_MSQ1120_ChristopherLynch_P672_red.raw	F1	4.45
		TRUE	High	Sequest HT (A2)	Unambiguous	SEQEGVGEDNAtEDEDYEDFFKPV	T12(HexNAc)	1	1	P00001	P00001	2	2		0.0451	2	2	1476.6	2952.19	2952.21	-4.44	-0.00655	CID (Collision Induced Dissociation)	MS2	53.2067	100	70.8234	39878	FL598_20170807_MSQ1120_ChristopherLynch_P672_red.raw	F1	4.45
		TRUE	High	Sequest HT (A2)	Unambiguous	SEQEGVGEDnATEDEDYEDFFKPV	N10(HexNAc)	1	1	P00001	P00001	2	2	0.0724	0	1	1	1476.6	2952.2	2952.21	-2.12	-0.00313	CID (Collision Induced Dissociation)	MS2	7.08669	38.793	68.7472	38786	FL598_20170807_MSQ1120_ChristopherLynch_P672_red.raw	F1	4.42
		TRUE	High	Sequest HT (A2)	Unambiguous	SEQEGVGEDnATEDEDYEDFFKPV	N10(HexNAc)	1	1	P00001	P00001	2	2	0.0905	0	1	1	1476.6	2952.2	2952.21	-2.12	-0.00313	CID (Collision Induced Dissociation)	MS2	0	4.296	65.6076	37009	FL598_20170807_MSQ1120_ChristopherLynch_P672_red.raw	F1	4.42
		TRUE	High	Sequest HT (A2)	Unambiguous	SEQEGVGEDnATEDEDYEDFFKPV	N10(HexNAc)	1	1	P00001	P00001	2	2		0.0287	2	2	1476.61	2952.21	2952.21	1.19	0.00175	CID (Collision Induced Dissociation)	MS2	8.82533	0.887	64.5758	36473	FL598_20170807_MSQ1120_ChristopherLynch_P672_red.raw	F1	4.4
		TRUE	High	Sequest HT (A2)	Unambiguous	SEQEGVGEDnATEDEDYEDFFKPV	N10(HexNAc)	1	1	P00001	P00001	2	2	0.0364	0	1	1	1476.61	2952.21	2952.21	-0.3	-0.00045	CID (Collision Induced Dissociation)	MS2	3.2963	32.983	66.6544	37618	FL598_20170807_MSQ1120_ChristopherLynch_P672_red.raw	F1	4.4
		TRUE	High	Sequest HT (A2)	Unambiguous	SEQEGVGEDNAtEDEDYEDFFKPV	T12(HexNAc)	1	1	P00001	P00001	2	2		0.0112	2	2	1476.61	2952.21	2952.21	1.35	0.00199	CID (Collision Induced Dissociation)	MS2	0	100	77.8056	43536	FL598_20170807_MSQ1120_ChristopherLynch_P672_red.raw	F1	4.4
		TRUE	High	Sequest HT (A2)	Unambiguous	SEQEGVGEDnATEDEDYEDFFKPV	N10(HexNAc)	1	1	P00001	P00001	2	2	0.0117	0	1	1	1476.61	2952.21	2952.21	-0.14	-0.0002	CID (Collision Induced Dissociation)	MS2	30.8819	100	74.0355	41556	FL598_20170807_MSQ1120_ChristopherLynch_P672_red.raw	F1	4.28
		TRUE	High	Sequest HT (A2)	Unambiguous	SEQEGVGEDnATEDEDYEDFFKPV	N10(HexNAc)	1	1	P00001	P00001	2	2	0.054	0	1	1	1476.61	2952.21	2952.21	1.85	0.00273	CID (Collision Induced Dissociation)	MS2	0	100	79.0679	44177	FL598_20170807_MSQ1120_ChristopherLynch_P672_red.raw	F1	4.26
		TRUE	High	Sequest HT (A2)	Unambiguous	SEQEGVGEDnATEDEDYEDFFKPV	N10(HexNAc)	1	1	P00001	P00001	2	2	0.0729	0	1	1	1476.61	2952.21	2952.21	2.18	0.00322	CID (Collision Induced Dissociation)	MS2	2.30718	39.365	67.6883	38208	FL598_20170807_MSQ1120_ChristopherLynch_P672_red.raw	F1	4.25
		TRUE	High	Sequest HT (A2)	Unambiguous	SEQEGVGEDNAtEDEDYEDFFKPV	T12(HexNAc)	1	1	P00001	P00001	2	2		0.0364	2	2	1476.61	2952.21	2952.21	-0.3	-0.00045	CID (Collision Induced Dissociation)	MS2	3.2963	32.983	66.6544	37618	FL598_20170807_MSQ1120_ChristopherLynch_P672_red.raw	F1	4.24
		TRUE	High	Sequest HT (A2)	Unambiguous	SEQEGVGEDNAtEDEDYEDFFKPV	T12(HexNAc)	1	1	P00001	P00001	2	2		0.0117	2	2	1476.61	2952.21	2952.21	-0.14	-0.0002	CID (Collision Induced Dissociation)	MS2	30.8819	100	74.0355	41556	FL598_20170807_MSQ1120_ChristopherLynch_P672_red.raw	F1	4.23
		TRUE	High	Sequest HT (A2)	Unambiguous	SEQEGVGEDnATEDEDYEDFFKPV	N10(HexNAc)	1	1	P00001	P00001	2	2	0.0903	0	1	1	1476.61	2952.21	2952.21	1.43	0.00212	CID (Collision Induced Dissociation)	MS2	0	16.196	69.7979	39332	FL598_20170807_MSQ1120_ChristopherLynch_P672_red.raw	F1	4.21
		TRUE	High	Sequest HT (A2)	Unambiguous	SEQEGVGEDnATEDEDYEDFFKPV	N10(HexNAc)	1	1	P00001	P00001	2	3	0.0647	0	1	1	984.743	2952.22	2952.21	2.98	0.00293	CID (Collision Induced Dissociation)	MS2	65.3946	93.641	60.7049	34021	FL598_20170807_MSQ1120_ChristopherLynch_P672_red.raw	F1	4.17
		TRUE	High	Sequest HT (A2)	Unambiguous	SEQEGVGEDNAtEDEDYEDFFKPV	T12(HexNAc)	1	1	P00001	P00001	2	2	0.0348	0	1	1	1476.61	2952.21	2952.21	2.01	0.00297	CID (Collision Induced Dissociation)	MS2	12.6322	1.462	63.1356	35727	FL598_20170807_MSQ1120_ChristopherLynch_P672_red.raw	F1	4.02
		TRUE	High	Sequest HT (A2)	Unambiguous	SEQEGVGEDNAtEDEDYEDFFKPV	T12(HexNAc)	1	1	P00001	P00001	2	2	0.0449	0	1	1	1476.6	2952.2	2952.21	-1.38	-0.00203	CID (Collision Induced Dissociation)	MS2	0	100	89.5653	47333	FL598_20170807_MSQ1120_ChristopherLynch_P672_red.raw	F1	4.01
		TRUE	High	Sequest HT (A2)	Unambiguous	SEQEGVGEDNAtEDEDYEDFFKPV	T12(HexNAc)	1	1	P00001	P00001	2	2	0.0329	0	1	1	1476.61	2952.22	2952.21	4	0.0059	CID (Collision Induced Dissociation)	MS2	14.3257	100	72.9903	41014	FL598_20170807_MSQ1120_ChristopherLynch_P672_red.raw	F1	3.95
		TRUE	High	Sequest HT (A2)	Unambiguous	SEQEGVGEDnATEDEDYEDFFKPV	N10(HexNAc)	1	1	P00001	P00001	2	2	0.0256	0	1	1	1476.61	2952.21	2952.21	0.28	0.00041	CID (Collision Induced Dissociation)	MS2	17.5138	100	75.0735	42099	FL598_20170807_MSQ1120_ChristopherLynch_P672_red.raw	F1	3.9
		TRUE	High	Sequest HT (A2)	Unambiguous	SEQEGVGEDnATEDEDYEDFFKPV	N10(HexNAc)	1	1	P00001	P00001	2	2		0.0348	2	2	1476.61	2952.21	2952.21	2.01	0.00297	CID (Collision Induced Dissociation)	MS2	12.6322	1.462	63.1356	35727	FL598_20170807_MSQ1120_ChristopherLynch_P672_red.raw	F1	3.88
		TRUE	High	Sequest HT (A2)	Unambiguous	SEQEGVGEDnATEDEDYEDFFKPV	N10(HexNAc)	1	1	P00001	P00001	2	2		0.0449	2	2	1476.6	2952.2	2952.21	-1.38	-0.00203	CID (Collision Induced Dissociation)	MS2	0	100	89.5653	47333	FL598_20170807_MSQ1120_ChristopherLynch_P672_red.raw	F1	3.83
		TRUE	High	Sequest HT (A2)	Unambiguous	SEQEGVGEDnATEDEDYEDFFKPV	N10(HexNAc)	1	1	P00001	P00001	2	2		0.0329	2	2	1476.61	2952.22	2952.21	4	0.0059	CID (Collision Induced Dissociation)	MS2	14.3257	100	72.9903	41014	FL598_20170807_MSQ1120_ChristopherLynch_P672_red.raw	F1	3.82
		TRUE	High	Sequest HT (A2)	Unambiguous	SEQEGVGEDNAtEDEDYEDFFKPV	T12(HexNAc)	1	1	P00001	P00001	2	3	0.0183	0	1	1	984.741	2952.21	2952.21	1.12	0.0011	CID (Collision Induced Dissociation)	MS2	2.77297	11.349	56.062	30206	FL598_20170807_MSQ1120_ChristopherLynch_P672_red.raw	F1	3.82
		TRUE	High	Sequest HT (A2)	Unambiguous	SEQEGVGEDNAtEDEDYEDFFKPV	T12(HexNAc)	1	1	P00001	P00001	2	2		0.0256	2	2	1476.61	2952.21	2952.21	0.28	0.00041	CID (Collision Induced Dissociation)	MS2	17.5138	100	75.0735	42099	FL598_20170807_MSQ1120_ChristopherLynch_P672_red.raw	F1	3.8
		TRUE	High	Sequest HT (A2)	Unambiguous	SEQEGVGEDNAtEDEDYEDFFKPV	T12(HexNAc)	1	1	P00001	P00001	2	2	0.0079	0	1	1	1476.61	2952.21	2952.21	0.77	0.00114	CID (Collision Induced Dissociation)	MS2	9.14231	57.686	62.0136	34946	FL598_20170807_MSQ1120_ChristopherLynch_P672_red.raw	F1	3.78
		TRUE	High	Sequest HT (A2)	Unambiguous	SEQEGVGEDnATEDEDYEDFFKPV	N10(HexNAc)	1	1	P00001	P00001	2	3		0.0183	2	2	984.741	2952.21	2952.21	1.12	0.0011	CID (Collision Induced Dissociation)	MS2	2.77297	11.349	56.062	30206	FL598_20170807_MSQ1120_ChristopherLynch_P672_red.raw	F1	3.75
		TRUE	High	Sequest HT (A2)	Unambiguous	SEQEGVGEDnATEDEDYEDFFKPV	N10(HexNAc)	1	1	P00001	P00001	2	2		0.0079	2	2	1476.61	2952.21	2952.21	0.77	0.00114	CID (Collision Induced Dissociation)	MS2	9.14231	57.686	62.0136	34946	FL598_20170807_MSQ1120_ChristopherLynch_P672_red.raw	F1	3.75
		TRUE	High	Sequest HT (A2)	Unambiguous	SEQEGVGEDnATEDEDYEDFFKPV	N10(HexNAc)	1	1	P00001	P00001	2	2	0.0145	0	1	1	1476.61	2952.21	2952.21	1.35	0.00199	CID (Collision Induced Dissociation)	MS2	0	100	76.7706	42996	FL598_20170807_MSQ1120_ChristopherLynch_P672_red.raw	F1	3.45
		TRUE	High	Sequest HT (A2)	Unambiguous	SEQEGVGEDnATEDEDYEDFFKPV	N10(HexNAc)	1	1	P00001	P00001	2	2	0.1108	0	1	1	1476.6	2952.2	2952.21	-2.87	-0.00423	CID (Collision Induced Dissociation)	MS2	60.3675	23.147	60.9964	34244	FL598_20170807_MSQ1120_ChristopherLynch_P672_red.raw	F1	3.43
		TRUE	High	Sequest HT (A2)	Unambiguous	SEQEGVGEDNAtEDEDYEDFFKPV	T12(HexNAc)	1	1	P00001	P00001	2	2	0.0352	0	1	1	1476.61	2952.21	2952.21	1.19	0.00175	CID (Collision Induced Dissociation)	MS2	12.41	0.985	66.0309	37217	FL598_20170807_MSQ1120_ChristopherLynch_P672_red.raw	F1	3.41
		TRUE	High	Sequest HT (A2)	Unambiguous	SEQEGVGEDNAtEDEDYEDFFKPV	T12(HexNAc)	1	1	P00001	P00001	2	2		0.0145	2	2	1476.61	2952.21	2952.21	1.35	0.00199	CID (Collision Induced Dissociation)	MS2	0	100	76.7706	42996	FL598_20170807_MSQ1120_ChristopherLynch_P672_red.raw	F1	3.4
		TRUE	High	Sequest HT (A2)	Unambiguous	SEQEGVGEDnATEDEDYEDFFKPV	N10(HexNAc)	1	1	P00001	P00001	2	2	0.1187	0	1	1	1476.6	2952.2	2952.21	-1.63	-0.0024	CID (Collision Induced Dissociation)	MS2	0	100	82.2566	45771	FL598_20170807_MSQ1120_ChristopherLynch_P672_red.raw	F1	3.37
		TRUE	High	Sequest HT (A2)	Unambiguous	SEQEGVGEDnATEDEDYEDFFKPV	N10(HexNAc)	1	1	P00001	P00001	2	2		0.0352	2	2	1476.61	2952.21	2952.21	1.19	0.00175	CID (Collision Induced Dissociation)	MS2	12.41	0.985	66.0309	37217	FL598_20170807_MSQ1120_ChristopherLynch_P672_red.raw	F1	3.29
		TRUE	High	Sequest HT (A2)	Unambiguous	sEQEGVGEDNATEDEDYEDFFKPV	S1(HexNAc)	1	1	P00001	P00001	2	3	0.0214	0	1	1	984.74	2952.21	2952.21	-0.43	-0.00042	CID (Collision Induced Dissociation)	MS2	6.14449	35.118	61.7994	34790	FL598_20170807_MSQ1120_ChristopherLynch_P672_red.raw	F1	3.27
		TRUE	High	Sequest HT (A2)	Unambiguous	SEQEGVGEDnATEDEDYEDFFKPV	N10(HexNAc)	1	1	P00001	P00001	2	3		0.0214	2	2	984.74	2952.21	2952.21	-0.43	-0.00042	CID (Collision Induced Dissociation)	MS2	6.14449	35.118	61.7994	34790	FL598_20170807_MSQ1120_ChristopherLynch_P672_red.raw	F1	3.2
		TRUE	High	Sequest HT (A2)	Unambiguous	SEQEGVGEDNAtEDEDYEDFFKPV	T12(HexNAc)	1	1	P00001	P00001	2	2	0.0224	0	1	1	1476.6	2952.2	2952.21	-1.3	-0.00191	CID (Collision Induced Dissociation)	MS2	0	100	81.2393	45318	FL598_20170807_MSQ1120_ChristopherLynch_P672_red.raw	F1	3.12
		TRUE	High	Sequest HT (A2)	Unambiguous	SEQEGVGEDnATEDEDYEDFFKPV	N10(HexNAc)	1	1	P00001	P00001	2	2		0.0224	2	2	1476.6	2952.2	2952.21	-1.3	-0.00191	CID (Collision Induced Dissociation)	MS2	0	100	81.2393	45318	FL598_20170807_MSQ1120_ChristopherLynch_P672_red.raw	F1	3.05
		TRUE	High	Sequest HT (A2)	Unambiguous	SEQEGVGEDNAtEDEDYEDFFKPV	T12(HexNAc)	1	1	P00001	P00001	2	2	0.0099	0	1	1	1476.61	2952.21	2952.21	0.36	0.00053	CID (Collision Induced Dissociation)	MS2	10.1144	17.989	56.1422	30265	FL598_20170807_MSQ1120_ChristopherLynch_P672_red.raw	F1	3.04
		TRUE	High	Sequest HT (A2)	Unambiguous	SEQEGVGEDnATEDEDYEDFFKPV	N10(HexNAc)	1	1	P00001	P00001	2	2		0.0099	2	2	1476.61	2952.21	2952.21	0.36	0.00053	CID (Collision Induced Dissociation)	MS2	10.1144	17.989	56.1422	30265	FL598_20170807_MSQ1120_ChristopherLynch_P672_red.raw	F1	3.01
		TRUE	High	Sequest HT (A2)	Unambiguous	SEQEGVGEDnATEDEDYEDFFKPV	N10(HexNAc)	1	1	P00001	P00001	2	2	0.1099	0	1	1	1476.6	2952.2	2952.21	-1.87	-0.00277	CID (Collision Induced Dissociation)	MS2	31.265	100	71.9036	40441	FL598_20170807_MSQ1120_ChristopherLynch_P672_red.raw	F1	2.82
		TRUE	High	Sequest HT (A2)	Unambiguous	SEQEGVGEDnATEDEDYEDFFKPV	N10(HexNAc)	1	1	P00001	P00001	2	2	0.0073	0	1	1	1476.6	2952.2	2952.21	-1.3	-0.00191	CID (Collision Induced Dissociation)	MS2	0	100	93.7437	49367	FL598_20170807_MSQ1120_ChristopherLynch_P672_red.raw	F1	2.75
		TRUE	High	Sequest HT (A2)	Unambiguous	SEQEGVGEDNAtEDEDYEDFFKPV	T12(HexNAc)	1	1	P00001	P00001	2	2		0.0073	2	2	1476.6	2952.2	2952.21	-1.3	-0.00191	CID (Collision Induced Dissociation)	MS2	0	100	93.7437	49367	FL598_20170807_MSQ1120_ChristopherLynch_P672_red.raw	F1	2.73
		TRUE	High	Sequest HT (A2)	Unambiguous	SEQEGVGEDNAtEDEDYEDFFKPV	T12(HexNAc)	1	1	P00001	P00001	2	2	0.0519	0	1	1	1476.61	2952.21	2952.21	0.03	4e-05	CID (Collision Induced Dissociation)	MS2	0	100	80.1452	44737	FL598_20170807_MSQ1120_ChristopherLynch_P672_red.raw	F1	2.7
		TRUE	High	Sequest HT (A2)	Unambiguous	SEQEGVGEDnATEDEDYEDFFKPV	N10(HexNAc)	1	1	P00001	P00001	2	2	0.0266	0	1	1	1476.61	2952.21	2952.21	-0.47	-0.00069	CID (Collision Induced Dissociation)	MS2	0	100	100.998	50925	FL598_20170807_MSQ1120_ChristopherLynch_P672_red.raw	F1	2.63
		TRUE	High	Sequest HT (A2)	Unambiguous	SEQEGVGEDNAtEDEDYEDFFKPV	T12(HexNAc)	1	1	P00001	P00001	2	2		0.0266	2	2	1476.61	2952.21	2952.21	-0.47	-0.00069	CID (Collision Induced Dissociation)	MS2	0	100	100.998	50925	FL598_20170807_MSQ1120_ChristopherLynch_P672_red.raw	F1	2.56
		TRUE	High	Sequest HT (A2)	Unambiguous	SEQEGVGEDnATEDEDYEDFFKPV	N10(HexNAc)	1	1	P00001	P00001	2	2	0.0199	0	1	1	1476.61	2952.21	2952.21	2.43	0.00358	CID (Collision Induced Dissociation)	MS2	11.0259	100	92.6797	48874	FL598_20170807_MSQ1120_ChristopherLynch_P672_red.raw	F1	2.51
		TRUE	High	Sequest HT (A2)	Unambiguous	SEQEGVGEDNAtEDEDYEDFFKPV	T12(HexNAc)	1	1	P00001	P00001	2	2		0.0199	2	2	1476.61	2952.21	2952.21	2.43	0.00358	CID (Collision Induced Dissociation)	MS2	11.0259	100	92.6797	48874	FL598_20170807_MSQ1120_ChristopherLynch_P672_red.raw	F1	2.46
		TRUE	High	Sequest HT (A2)	Unambiguous	SEQEGVGEDnATEDEDYEDFFKPV	N10(HexNAc)	1	1	P00001	P00001	2	2	0.0183	0	1	1	1476.61	2952.21	2952.21	0.69	0.00102	CID (Collision Induced Dissociation)	MS2	0	100	91.6584	48381	FL598_20170807_MSQ1120_ChristopherLynch_P672_red.raw	F1	2.19
		TRUE	High	Sequest HT (A2)	Unambiguous	sEQEGVGEDNATEDEDYEDFFKPV	S1(HexNAc)	1	1	P00001	P00001	2	2	0.0694	0	1	1	1476.61	2952.2	2952.21	-0.8	-0.00118	CID (Collision Induced Dissociation)	MS2	60.7301	100	88.38	46953	FL598_20170807_MSQ1120_ChristopherLynch_P672_red.raw	F1	2.16
		TRUE	High	Sequest HT (A2)	Unambiguous	SEQEGVGEDNAtEDEDYEDFFKPV	T12(HexNAc)	1	1	P00001	P00001	2	2		0.0183	2	2	1476.61	2952.21	2952.21	0.69	0.00102	CID (Collision Induced Dissociation)	MS2	0	100	91.6584	48381	FL598_20170807_MSQ1120_ChristopherLynch_P672_red.raw	F1	2.15
	TRUE	High	SEQEGVGEDNATEDEDYEDFFKPVTCYFA	1xCarbamidomethyl [C26]	1	1	1	P00001	3	3391.37	High	5.34
		Checked	Confidence	Identifying Node	PSM Ambiguity	Annotated Sequence	Modifications	# Protein Groups	# Proteins	Master Protein Accessions	Protein Accessions	# Missed Cleavages	Charge	DeltaScore	DeltaCn	Rank	Search Engine Rank	m/z [Da]	MH+ [Da]	Theo. MH+ [Da]	DeltaM [ppm]	Deltam/z [Da]	Activation Type	MS Order	Isolation Interference [%]	Ion Inject Time [ms]	RT [min]	First Scan	Spectrum File	File ID	XCorr
		TRUE	High	Sequest HT (A2)	Unambiguous	SEQEGVGEDNATEDEDYEDFFKPVTcYFA	C26(Carbamidomethyl)	1	1	P00001	P00001	3	3	0.809	0	1	1	1131.13	3391.37	3391.37	-0.31	-0.00035	CID (Collision Induced Dissociation)	MS2	1.31411	97.577	78.3765	43825	FL598_20170807_MSQ1120_ChristopherLynch_P672_red.raw	F1	5.34
	TRUE	High	SEQEGVGEDNATEDEDYEDFFKPVTCYFA	1xCarbamidomethyl [C26]; 1xHexNAc [N10]	1	1	1	P00001	3	3594.45	High	3.73
		Checked	Confidence	Identifying Node	PSM Ambiguity	Annotated Sequence	Modifications	# Protein Groups	# Proteins	Master Protein Accessions	Protein Accessions	# Missed Cleavages	Charge	DeltaScore	DeltaCn	Rank	Search Engine Rank	m/z [Da]	MH+ [Da]	Theo. MH+ [Da]	DeltaM [ppm]	Deltam/z [Da]	Activation Type	MS Order	Isolation Interference [%]	Ion Inject Time [ms]	RT [min]	First Scan	Spectrum File	File ID	XCorr
		TRUE	High	Sequest HT (A2)	Unambiguous	SEQEGVGEDnATEDEDYEDFFKPVTcYFA	N10(HexNAc); C26(Carbamidomethyl)	1	1	P00001	P00001	3	3	0.067	0	1	1	1198.82	3594.45	3594.45	-0.2	-0.00024	CID (Collision Induced Dissociation)	MS2	5.53941	100	77.8003	43533	FL598_20170807_MSQ1120_ChristopherLynch_P672_red.raw	F1	3.73
	TRUE	High	TCYFANSTVGPLRPPNCTV	2xCarbamidomethyl [C2; C17]	1	1	1	P00001	2	2154.01	High	3.72
		Checked	Confidence	Identifying Node	PSM Ambiguity	Annotated Sequence	Modifications	# Protein Groups	# Proteins	Master Protein Accessions	Protein Accessions	# Missed Cleavages	Charge	DeltaScore	DeltaCn	Rank	Search Engine Rank	m/z [Da]	MH+ [Da]	Theo. MH+ [Da]	DeltaM [ppm]	Deltam/z [Da]	Activation Type	MS Order	Isolation Interference [%]	Ion Inject Time [ms]	RT [min]	First Scan	Spectrum File	File ID	XCorr
		TRUE	High	Sequest HT (A2)	Unambiguous	TcYFANSTVGPLRPPNcTV	C2(Carbamidomethyl); C17(Carbamidomethyl)	1	1	P00001	P00001	2	2	0.7366	0	1	1	1077.51	2154	2154.01	-3.12	-0.00336	CID (Collision Induced Dissociation)	MS2	26.7624	30.328	54.2487	28676	FL598_20170807_MSQ1120_ChristopherLynch_P672_red.raw	F1	3.72
	TRUE	High	TCYFANSTVGPLRPPNCTV	2xCarbamidomethyl [C2; C17]; 1xDeamidated [N6]	1	1	2	P00001	2	2154.99	High	4.9
		Checked	Confidence	Identifying Node	PSM Ambiguity	Annotated Sequence	Modifications	# Protein Groups	# Proteins	Master Protein Accessions	Protein Accessions	# Missed Cleavages	Charge	DeltaScore	DeltaCn	Rank	Search Engine Rank	m/z [Da]	MH+ [Da]	Theo. MH+ [Da]	DeltaM [ppm]	Deltam/z [Da]	Activation Type	MS Order	Isolation Interference [%]	Ion Inject Time [ms]	RT [min]	First Scan	Spectrum File	File ID	XCorr
		TRUE	High	Sequest HT (A2)	Unambiguous	TcYFAnSTVGPLRPPNcTV	C2(Carbamidomethyl); N6(Deamidated); C17(Carbamidomethyl)	1	1	P00001	P00001	2	2	0.1	0	1	1	1078	2154.99	2154.99	-1.02	-0.0011	CID (Collision Induced Dissociation)	MS2	5.15392	24.917	57.2173	31227	FL598_20170807_MSQ1120_ChristopherLynch_P672_red.raw	F1	4.9
		TRUE	High	Sequest HT (A2)	Unambiguous	TcYFAnSTVGPLRPPNcTV	C2(Carbamidomethyl); N6(Deamidated); C17(Carbamidomethyl)	1	1	P00001	P00001	2	2	0.0618	0	1	1	1078	2154.99	2154.99	-3.74	-0.00403	CID (Collision Induced Dissociation)	MS2	52.5709	33.29	56.1512	30274	FL598_20170807_MSQ1120_ChristopherLynch_P672_red.raw	F1	2.75
	TRUE	High	TCYFANSTVGPLRPPNCTV	2xCarbamidomethyl [C2; C17]; 2xDeamidated [N6; N16]	1	1	1	P00001	2	2155.98	High	4.06
		Checked	Confidence	Identifying Node	PSM Ambiguity	Annotated Sequence	Modifications	# Protein Groups	# Proteins	Master Protein Accessions	Protein Accessions	# Missed Cleavages	Charge	DeltaScore	DeltaCn	Rank	Search Engine Rank	m/z [Da]	MH+ [Da]	Theo. MH+ [Da]	DeltaM [ppm]	Deltam/z [Da]	Activation Type	MS Order	Isolation Interference [%]	Ion Inject Time [ms]	RT [min]	First Scan	Spectrum File	File ID	XCorr
		TRUE	High	Sequest HT (A2)	Unambiguous	TcYFAnSTVGPLRPPncTV	C2(Carbamidomethyl); N6(Deamidated); N16(Deamidated); C17(Carbamidomethyl)	1	1	P00001	P00001	2	2	0.6576	0	1	1	1078.49	2155.98	2155.98	-0.97	-0.00105	CID (Collision Induced Dissociation)	MS2	39.9192	41.868	59.096	32821	FL598_20170807_MSQ1120_ChristopherLynch_P672_red.raw	F1	4.06
	TRUE	High	TCYFANSTVGPLRPPNCTV	2xCarbamidomethyl [C2; C17]; 1xHexNAc [N6]	1	1	1	P00001	2	2357.09	High	4.5
		Checked	Confidence	Identifying Node	PSM Ambiguity	Annotated Sequence	Modifications	# Protein Groups	# Proteins	Master Protein Accessions	Protein Accessions	# Missed Cleavages	Charge	DeltaScore	DeltaCn	Rank	Search Engine Rank	m/z [Da]	MH+ [Da]	Theo. MH+ [Da]	DeltaM [ppm]	Deltam/z [Da]	Activation Type	MS Order	Isolation Interference [%]	Ion Inject Time [ms]	RT [min]	First Scan	Spectrum File	File ID	XCorr
		TRUE	High	Sequest HT (A2)	Unambiguous	TcYFAnSTVGPLRPPNcTV	C2(Carbamidomethyl); N6(HexNAc); C17(Carbamidomethyl)	1	1	P00001	P00001	2	2	0.0622	0	1	1	1179.05	2357.09	2357.09	0.25	0.00029	CID (Collision Induced Dissociation)	MS2	48.7464	14.081	52.7886	27312	FL598_20170807_MSQ1120_ChristopherLynch_P672_red.raw	F1	4.5
	TRUE	High	TCYFANSTVGPLRPPNCTVV	1xCarbamidomethyl [C17]	1	1	3	P00001	3	2196.06	High	2.29
		Checked	Confidence	Identifying Node	PSM Ambiguity	Annotated Sequence	Modifications	# Protein Groups	# Proteins	Master Protein Accessions	Protein Accessions	# Missed Cleavages	Charge	DeltaScore	DeltaCn	Rank	Search Engine Rank	m/z [Da]	MH+ [Da]	Theo. MH+ [Da]	DeltaM [ppm]	Deltam/z [Da]	Activation Type	MS Order	Isolation Interference [%]	Ion Inject Time [ms]	RT [min]	First Scan	Spectrum File	File ID	XCorr
		TRUE	High	Sequest HT (A2)	Unambiguous	TCYFANSTVGPLRPPNcTVV	C17(Carbamidomethyl)	1	1	P00001	P00001	3	2	0.31	0	1	1	1098.54	2196.06	2196.06	2.69	0.00295	CID (Collision Induced Dissociation)	MS2	21.2113	20.159	55.844	30018	FL598_20170807_MSQ1120_ChristopherLynch_P672_red.raw	F1	2.29
		TRUE	High	Sequest HT (A2)	Unambiguous	TCYFANSTVGPLRPPNcTVV	C17(Carbamidomethyl)	1	1	P00001	P00001	3	2	0.1535	0	1	1	1098.54	2196.06	2196.06	3.13	0.00344	CID (Collision Induced Dissociation)	MS2	29.3077	17.201	54.8144	29136	FL598_20170807_MSQ1120_ChristopherLynch_P672_red.raw	F1	2.15
		TRUE	High	Sequest HT (A2)	Unambiguous	TCYFANSTVGPLRPPNcTVV	C17(Carbamidomethyl)	1	1	P00001	P00001	3	2	0.5116	0	1	1	1098.54	2196.06	2196.06	3.13	0.00344	CID (Collision Induced Dissociation)	MS2	3.00507	12.783	57.415	31411	FL598_20170807_MSQ1120_ChristopherLynch_P672_red.raw	F1	2.15
	TRUE	High	TCYFANSTVGPLRPPNCTVV	1xCarbamidomethyl [C17]; 1xDeamidated [N16]	1	1	1	P00001	3	2197.04	High	2.13
		Checked	Confidence	Identifying Node	PSM Ambiguity	Annotated Sequence	Modifications	# Protein Groups	# Proteins	Master Protein Accessions	Protein Accessions	# Missed Cleavages	Charge	DeltaScore	DeltaCn	Rank	Search Engine Rank	m/z [Da]	MH+ [Da]	Theo. MH+ [Da]	DeltaM [ppm]	Deltam/z [Da]	Activation Type	MS Order	Isolation Interference [%]	Ion Inject Time [ms]	RT [min]	First Scan	Spectrum File	File ID	XCorr
		TRUE	High	Sequest HT (A2)	Unambiguous	TCYFANSTVGPLRPPncTVV	N16(Deamidated); C17(Carbamidomethyl)	1	1	P00001	P00001	3	2	0.0657	0	1	1	1099.03	2197.06	2197.04	7.74	0.0085	CID (Collision Induced Dissociation)	MS2	9.23367	23.24	57.0563	31082	FL598_20170807_MSQ1120_ChristopherLynch_P672_red.raw	F1	2.13
	TRUE	High	TCYFANSTVGPLRPPNCTVV	2xCarbamidomethyl [C2; C17]	1	1	2	P00001	3	2253.08	High	3.69
		Checked	Confidence	Identifying Node	PSM Ambiguity	Annotated Sequence	Modifications	# Protein Groups	# Proteins	Master Protein Accessions	Protein Accessions	# Missed Cleavages	Charge	DeltaScore	DeltaCn	Rank	Search Engine Rank	m/z [Da]	MH+ [Da]	Theo. MH+ [Da]	DeltaM [ppm]	Deltam/z [Da]	Activation Type	MS Order	Isolation Interference [%]	Ion Inject Time [ms]	RT [min]	First Scan	Spectrum File	File ID	XCorr
		TRUE	High	Sequest HT (A2)	Unambiguous	TcYFANSTVGPLRPPNcTVV	C2(Carbamidomethyl); C17(Carbamidomethyl)	1	1	P00001	P00001	3	2	0.4986	0	1	1	1127.04	2253.08	2253.08	-0.62	-0.0007	CID (Collision Induced Dissociation)	MS2	31.4922	60.486	56.6947	30745	FL598_20170807_MSQ1120_ChristopherLynch_P672_red.raw	F1	3.69
		TRUE	High	Sequest HT (A2)	Unambiguous	TcYFANSTVGPLRPPNcTVV	C2(Carbamidomethyl); C17(Carbamidomethyl)	1	1	P00001	P00001	3	3	0.2609	0	1	1	751.699	2253.08	2253.08	1.46	0.0011	CID (Collision Induced Dissociation)	MS2	12.1822	66.675	57.1722	31185	FL598_20170807_MSQ1120_ChristopherLynch_P672_red.raw	F1	2.53
	TRUE	High	TCYFANSTVGPLRPPNCTVV	2xCarbamidomethyl [C2; C17]; 1xDeamidated [N]	1	1	3	P00001	3	2254.06	High	4.27
		Checked	Confidence	Identifying Node	PSM Ambiguity	Annotated Sequence	Modifications	# Protein Groups	# Proteins	Master Protein Accessions	Protein Accessions	# Missed Cleavages	Charge	DeltaScore	DeltaCn	Rank	Search Engine Rank	m/z [Da]	MH+ [Da]	Theo. MH+ [Da]	DeltaM [ppm]	Deltam/z [Da]	Activation Type	MS Order	Isolation Interference [%]	Ion Inject Time [ms]	RT [min]	First Scan	Spectrum File	File ID	XCorr
		TRUE	High	Sequest HT (A2)	Unambiguous	TcYFAnSTVGPLRPPNcTVV	C2(Carbamidomethyl); N6(Deamidated); C17(Carbamidomethyl)	1	1	P00001	P00001	3	2	0.007	0	1	1	1127.54	2254.06	2254.06	-0.14	-0.00015	CID (Collision Induced Dissociation)	MS2	0	1.075	59.4211	33101	FL598_20170807_MSQ1120_ChristopherLynch_P672_red.raw	F1	4.27
		TRUE	High	Sequest HT (A2)	Unambiguous	TcYFANSTVGPLRPPncTVV	C2(Carbamidomethyl); N16(Deamidated); C17(Carbamidomethyl)	1	1	P00001	P00001	3	2		0.007	2	2	1127.54	2254.06	2254.06	-0.14	-0.00015	CID (Collision Induced Dissociation)	MS2	0	1.075	59.4211	33101	FL598_20170807_MSQ1120_ChristopherLynch_P672_red.raw	F1	4.24
		TRUE	High	Sequest HT (A2)	Unambiguous	TcYFANSTVGPLRPPncTVV	C2(Carbamidomethyl); N16(Deamidated); C17(Carbamidomethyl)	1	1	P00001	P00001	3	2	0.0836	0	1	1	1127.54	2254.08	2254.06	8.64	0.00973	CID (Collision Induced Dissociation)	MS2	0	63.087	56.6722	30723	FL598_20170807_MSQ1120_ChristopherLynch_P672_red.raw	F1	3.23
	TRUE	High	TCYFANSTVGPLRPPNCTVV	2xCarbamidomethyl [C2; C17]; 2xDeamidated [N6; N16]	1	1	7	P00001	3	2255.05	High	4.76
		Checked	Confidence	Identifying Node	PSM Ambiguity	Annotated Sequence	Modifications	# Protein Groups	# Proteins	Master Protein Accessions	Protein Accessions	# Missed Cleavages	Charge	DeltaScore	DeltaCn	Rank	Search Engine Rank	m/z [Da]	MH+ [Da]	Theo. MH+ [Da]	DeltaM [ppm]	Deltam/z [Da]	Activation Type	MS Order	Isolation Interference [%]	Ion Inject Time [ms]	RT [min]	First Scan	Spectrum File	File ID	XCorr
		TRUE	High	Sequest HT (A2)	Unambiguous	TcYFAnSTVGPLRPPncTVV	C2(Carbamidomethyl); N6(Deamidated); N16(Deamidated); C17(Carbamidomethyl)	1	1	P00001	P00001	3	2	0.7059	0	1	1	1128.03	2255.05	2255.05	0.46	0.00051	CID (Collision Induced Dissociation)	MS2	1.35911	10.012	61.6033	34647	FL598_20170807_MSQ1120_ChristopherLynch_P672_red.raw	F1	4.76
		TRUE	High	Sequest HT (A2)	Unambiguous	TcYFAnSTVGPLRPPncTVV	C2(Carbamidomethyl); N6(Deamidated); N16(Deamidated); C17(Carbamidomethyl)	1	1	P00001	P00001	3	2	0.7111	0	1	1	1128.03	2255.06	2255.05	4.57	0.00515	CID (Collision Induced Dissociation)	MS2	2.14819	4.135	59.526	33186	FL598_20170807_MSQ1120_ChristopherLynch_P672_red.raw	F1	4.05
		TRUE	High	Sequest HT (A2)	Unambiguous	TcYFAnSTVGPLRPPncTVV	C2(Carbamidomethyl); N6(Deamidated); N16(Deamidated); C17(Carbamidomethyl)	1	1	P00001	P00001	3	2	0.7704	0	1	1	1128.02	2255.04	2255.05	-3.33	-0.00376	CID (Collision Induced Dissociation)	MS2	45.4172	37.228	62.6587	35394	FL598_20170807_MSQ1120_ChristopherLynch_P672_red.raw	F1	4.05
		TRUE	High	Sequest HT (A2)	Unambiguous	TcYFAnSTVGPLRPPncTVV	C2(Carbamidomethyl); N6(Deamidated); N16(Deamidated); C17(Carbamidomethyl)	1	1	P00001	P00001	3	3	0.6694	0	1	1	752.354	2255.05	2255.05	-0.5	-0.00037	CID (Collision Induced Dissociation)	MS2	0	71.185	60.9715	34227	FL598_20170807_MSQ1120_ChristopherLynch_P672_red.raw	F1	3.6
		TRUE	High	Sequest HT (A2)	Unambiguous	TcYFAnSTVGPLRPPncTVV	C2(Carbamidomethyl); N6(Deamidated); N16(Deamidated); C17(Carbamidomethyl)	1	1	P00001	P00001	3	2	0.6275	0	1	1	1128.03	2255.05	2255.05	1.21	0.00137	CID (Collision Induced Dissociation)	MS2	0	31.703	60.5512	33912	FL598_20170807_MSQ1120_ChristopherLynch_P672_red.raw	F1	3.49
		TRUE	High	Sequest HT (A2)	Unambiguous	TcYFAnSTVGPLRPPncTVV	C2(Carbamidomethyl); N6(Deamidated); N16(Deamidated); C17(Carbamidomethyl)	1	1	P00001	P00001	3	2	0.5419	0	1	1	1128.02	2255.04	2255.05	-3.44	-0.00388	CID (Collision Induced Dissociation)	MS2	65.2771	100	74.3574	41724	FL598_20170807_MSQ1120_ChristopherLynch_P672_red.raw	F1	3.34
		TRUE	High	Sequest HT (A2)	Unambiguous	TcYFAnSTVGPLRPPncTVV	C2(Carbamidomethyl); N6(Deamidated); N16(Deamidated); C17(Carbamidomethyl)	1	1	P00001	P00001	3	2	0.7457	0	1	1	1128.03	2255.05	2255.05	0.46	0.00051	CID (Collision Induced Dissociation)	MS2	0	100	88.5504	46984	FL598_20170807_MSQ1120_ChristopherLynch_P672_red.raw	F1	2.32
	TRUE	High	TCYFANSTVGPLRPPNCTVV	1xCarbamidomethyl [C17]; 1xDeamidated [N16]; 1xHexNAc [N/T/S]	1	1	3	P00001	3	2400.12	High	3.37
		Checked	Confidence	Identifying Node	PSM Ambiguity	Annotated Sequence	Modifications	# Protein Groups	# Proteins	Master Protein Accessions	Protein Accessions	# Missed Cleavages	Charge	DeltaScore	DeltaCn	Rank	Search Engine Rank	m/z [Da]	MH+ [Da]	Theo. MH+ [Da]	DeltaM [ppm]	Deltam/z [Da]	Activation Type	MS Order	Isolation Interference [%]	Ion Inject Time [ms]	RT [min]	First Scan	Spectrum File	File ID	XCorr
		TRUE	High	Sequest HT (A2)	Unambiguous	TCYFAnSTVGPLRPPncTVV	N6(HexNAc); N16(Deamidated); C17(Carbamidomethyl)	1	1	P00001	P00001	3	2	0.0297	0	1	1	1200.55	2400.1	2400.12	-8.18	-0.00982	CID (Collision Induced Dissociation)	MS2	29.7188	100	70.3869	39650	FL598_20170807_MSQ1120_ChristopherLynch_P672_red.raw	F1	3.37
		TRUE	High	Sequest HT (A2)	Unambiguous	TCYFANsTVGPLRPPncTVV	S7(HexNAc); N16(Deamidated); C17(Carbamidomethyl)	1	1	P00001	P00001	3	2		0.0297	2	2	1200.55	2400.1	2400.12	-8.18	-0.00982	CID (Collision Induced Dissociation)	MS2	29.7188	100	70.3869	39650	FL598_20170807_MSQ1120_ChristopherLynch_P672_red.raw	F1	3.27
		TRUE	High	Sequest HT (A2)	Unambiguous	TCYFANSTVGPLRPPnctVV	N16(Deamidated); C17(Carbamidomethyl); T18(HexNAc)	1	1	P00001	P00001	3	2	0.3194	0	1	1	1200.57	2400.13	2400.12	3.92	0.0047	CID (Collision Induced Dissociation)	MS2	24.6657	21.806	55.5084	29711	FL598_20170807_MSQ1120_ChristopherLynch_P672_red.raw	F1	2.16
	TRUE	High	TCYFANSTVGPLRPPNCTVV	2xCarbamidomethyl [C2; C17]; 1xHexNAc [N/T/S]	1	1	4	P00001	3	2456.16	High	4.82
		Checked	Confidence	Identifying Node	PSM Ambiguity	Annotated Sequence	Modifications	# Protein Groups	# Proteins	Master Protein Accessions	Protein Accessions	# Missed Cleavages	Charge	DeltaScore	DeltaCn	Rank	Search Engine Rank	m/z [Da]	MH+ [Da]	Theo. MH+ [Da]	DeltaM [ppm]	Deltam/z [Da]	Activation Type	MS Order	Isolation Interference [%]	Ion Inject Time [ms]	RT [min]	First Scan	Spectrum File	File ID	XCorr
		TRUE	High	Sequest HT (A2)	Unambiguous	TcYFANSTVGPLRPPncTVV	C2(Carbamidomethyl); N16(HexNAc); C17(Carbamidomethyl)	1	1	P00001	P00001	3	2	0.0353	0	1	1	1228.58	2456.16	2456.16	1.61	0.00197	CID (Collision Induced Dissociation)	MS2	4.01884	2.465	56.5111	30587	FL598_20170807_MSQ1120_ChristopherLynch_P672_red.raw	F1	4.82
		TRUE	High	Sequest HT (A2)	Unambiguous	TcYFANSTVGPLRPPNctVV	C2(Carbamidomethyl); C17(Carbamidomethyl); T18(HexNAc)	1	1	P00001	P00001	3	2		0.0353	2	2	1228.58	2456.16	2456.16	1.61	0.00197	CID (Collision Induced Dissociation)	MS2	4.01884	2.465	56.5111	30587	FL598_20170807_MSQ1120_ChristopherLynch_P672_red.raw	F1	4.65
		TRUE	High	Sequest HT (A2)	Unambiguous	TcYFAnSTVGPLRPPNcTVV	C2(Carbamidomethyl); N6(HexNAc); C17(Carbamidomethyl)	1	1	P00001	P00001	3	2	0.0387	0	1	1	1228.58	2456.16	2456.16	0.61	0.00075	CID (Collision Induced Dissociation)	MS2	0.809002	1.307	55.4851	29689	FL598_20170807_MSQ1120_ChristopherLynch_P672_red.raw	F1	3.88
		TRUE	High	Sequest HT (A2)	Unambiguous	TcYFANsTVGPLRPPNcTVV	C2(Carbamidomethyl); S7(HexNAc); C17(Carbamidomethyl)	1	1	P00001	P00001	3	2		0.0387	2	2	1228.58	2456.16	2456.16	0.61	0.00075	CID (Collision Induced Dissociation)	MS2	0.809002	1.307	55.4851	29689	FL598_20170807_MSQ1120_ChristopherLynch_P672_red.raw	F1	3.73
	TRUE	High	TCYFANSTVGPLRPPNCTVV	2xCarbamidomethyl [C2; C17]; 1xDeamidated [N]; 1xHexNAc [N/T/S]	1	1	28	P00001	3	2457.14	High	4.05
		Checked	Confidence	Identifying Node	PSM Ambiguity	Annotated Sequence	Modifications	# Protein Groups	# Proteins	Master Protein Accessions	Protein Accessions	# Missed Cleavages	Charge	DeltaScore	DeltaCn	Rank	Search Engine Rank	m/z [Da]	MH+ [Da]	Theo. MH+ [Da]	DeltaM [ppm]	Deltam/z [Da]	Activation Type	MS Order	Isolation Interference [%]	Ion Inject Time [ms]	RT [min]	First Scan	Spectrum File	File ID	XCorr
		TRUE	High	Sequest HT (A2)	Unambiguous	TcYFAnSTVGPLRPPncTVV	C2(Carbamidomethyl); N6(HexNAc); N16(Deamidated); C17(Carbamidomethyl)	1	1	P00001	P00001	3	2	0.0593	0	1	1	1229.08	2457.15	2457.14	1.85	0.00227	CID (Collision Induced Dissociation)	MS2	0.518742	0.19	57.976	31882	FL598_20170807_MSQ1120_ChristopherLynch_P672_red.raw	F1	4.05
		TRUE	High	Sequest HT (A2)	Unambiguous	TcYFANStVGPLRPPncTVV	C2(Carbamidomethyl); T8(HexNAc); N16(Deamidated); C17(Carbamidomethyl)	1	1	P00001	P00001	3	2	0.0081	0	1	1	1229.07	2457.14	2457.14	-0.14	-0.00017	CID (Collision Induced Dissociation)	MS2	7.85258	7.838	59.6306	33282	FL598_20170807_MSQ1120_ChristopherLynch_P672_red.raw	F1	3.72
		TRUE	High	Sequest HT (A2)	Unambiguous	TcYFANsTVGPLRPPncTVV	C2(Carbamidomethyl); S7(HexNAc); N16(Deamidated); C17(Carbamidomethyl)	1	1	P00001	P00001	3	2	0.0054	0	1	1	1229.07	2457.14	2457.14	-2.12	-0.00261	CID (Collision Induced Dissociation)	MS2	0	79.429	60.7899	34084	FL598_20170807_MSQ1120_ChristopherLynch_P672_red.raw	F1	3.72
		TRUE	High	Sequest HT (A2)	Unambiguous	TcYFANStVGPLRPPncTVV	C2(Carbamidomethyl); T8(HexNAc); N16(Deamidated); C17(Carbamidomethyl)	1	1	P00001	P00001	3	2		0.0054	2	2	1229.07	2457.14	2457.14	-2.12	-0.00261	CID (Collision Induced Dissociation)	MS2	0	79.429	60.7899	34084	FL598_20170807_MSQ1120_ChristopherLynch_P672_red.raw	F1	3.7
		TRUE	High	Sequest HT (A2)	Unambiguous	TcYFAnSTVGPLRPPncTVV	C2(Carbamidomethyl); N6(Deamidated); N16(HexNAc); C17(Carbamidomethyl)	1	1	P00001	P00001	3	2		0.0081	2	2	1229.07	2457.14	2457.14	-0.14	-0.00017	CID (Collision Induced Dissociation)	MS2	7.85258	7.838	59.6306	33282	FL598_20170807_MSQ1120_ChristopherLynch_P672_red.raw	F1	3.69
		TRUE	High	Sequest HT (A2)	Unambiguous	TcYFAnSTVGPLRPPncTVV	C2(Carbamidomethyl); N6(HexNAc); N16(Deamidated); C17(Carbamidomethyl)	1	1	P00001	P00001	3	2		0.0108	3	3	1229.07	2457.14	2457.14	-2.12	-0.00261	CID (Collision Induced Dissociation)	MS2	0	79.429	60.7899	34084	FL598_20170807_MSQ1120_ChristopherLynch_P672_red.raw	F1	3.68
		TRUE	High	Sequest HT (A2)	Unambiguous	TcYFAnSTVGPLRPPncTVV	C2(Carbamidomethyl); N6(HexNAc); N16(Deamidated); C17(Carbamidomethyl)	1	1	P00001	P00001	3	2	0.0164	0	1	1	1229.07	2457.14	2457.14	-0.73	-0.0009	CID (Collision Induced Dissociation)	MS2	0.234237	0.163	57.5323	31514	FL598_20170807_MSQ1120_ChristopherLynch_P672_red.raw	F1	3.66
		TRUE	High	Sequest HT (A2)	Unambiguous	TcYFAnSTVGPLRPPNctVV	C2(Carbamidomethyl); N6(Deamidated); C17(Carbamidomethyl); T18(HexNAc)	1	1	P00001	P00001	3	2		0.0296	3	3	1229.07	2457.14	2457.14	-0.14	-0.00017	CID (Collision Induced Dissociation)	MS2	7.85258	7.838	59.6306	33282	FL598_20170807_MSQ1120_ChristopherLynch_P672_red.raw	F1	3.61
		TRUE	High	Sequest HT (A2)	Unambiguous	TcYFANsTVGPLRPPncTVV	C2(Carbamidomethyl); S7(HexNAc); N16(Deamidated); C17(Carbamidomethyl)	1	1	P00001	P00001	3	2		0.0164	2	2	1229.07	2457.14	2457.14	-0.73	-0.0009	CID (Collision Induced Dissociation)	MS2	0.234237	0.163	57.5323	31514	FL598_20170807_MSQ1120_ChristopherLynch_P672_red.raw	F1	3.6
		TRUE	High	Sequest HT (A2)	Unambiguous	TcYFANsTVGPLRPPncTVV	C2(Carbamidomethyl); S7(HexNAc); N16(Deamidated); C17(Carbamidomethyl)	1	1	P00001	P00001	3	2	0.0031	0	1	1	1229.08	2457.15	2457.14	1.65	0.00203	CID (Collision Induced Dissociation)	MS2	82.7886	58.034	62.7581	35466	FL598_20170807_MSQ1120_ChristopherLynch_P672_red.raw	F1	3.19
		TRUE	High	Sequest HT (A2)	Unambiguous	TcYFANStVGPLRPPncTVV	C2(Carbamidomethyl); T8(HexNAc); N16(Deamidated); C17(Carbamidomethyl)	1	1	P00001	P00001	3	2		0.0031	2	2	1229.08	2457.15	2457.14	1.65	0.00203	CID (Collision Induced Dissociation)	MS2	82.7886	58.034	62.7581	35466	FL598_20170807_MSQ1120_ChristopherLynch_P672_red.raw	F1	3.18
		TRUE	High	Sequest HT (A2)	Unambiguous	TcYFAnSTVGPLRPPncTVV	C2(Carbamidomethyl); N6(HexNAc); N16(Deamidated); C17(Carbamidomethyl)	1	1	P00001	P00001	3	2		0.0031	2	3	1229.08	2457.15	2457.14	1.65	0.00203	CID (Collision Induced Dissociation)	MS2	82.7886	58.034	62.7581	35466	FL598_20170807_MSQ1120_ChristopherLynch_P672_red.raw	F1	3.18
		TRUE	High	Sequest HT (A2)	Unambiguous	TcYFANStVGPLRPPncTVV	C2(Carbamidomethyl); T8(HexNAc); N16(Deamidated); C17(Carbamidomethyl)	1	1	P00001	P00001	3	2	0.0732	0	1	1	1229.07	2457.14	2457.14	-0.63	-0.00078	CID (Collision Induced Dissociation)	MS2	16.5965	14.621	56.9633	30995	FL598_20170807_MSQ1120_ChristopherLynch_P672_red.raw	F1	2.87
		TRUE	High	Sequest HT (A2)	Unambiguous	TcYFAnSTVGPLRPPncTVV	C2(Carbamidomethyl); N6(HexNAc); N16(Deamidated); C17(Carbamidomethyl)	1	1	P00001	P00001	3	3	0.0179	0	1	1	819.72	2457.15	2457.14	1.62	0.00133	CID (Collision Induced Dissociation)	MS2	68.7164	38.61	57.3212	31330	FL598_20170807_MSQ1120_ChristopherLynch_P672_red.raw	F1	2.79
		TRUE	High	Sequest HT (A2)	Unambiguous	TcYFANsTVGPLRPPncTVV	C2(Carbamidomethyl); S7(HexNAc); N16(Deamidated); C17(Carbamidomethyl)	1	1	P00001	P00001	3	3		0.0179	2	2	819.72	2457.15	2457.14	1.62	0.00133	CID (Collision Induced Dissociation)	MS2	68.7164	38.61	57.3212	31330	FL598_20170807_MSQ1120_ChristopherLynch_P672_red.raw	F1	2.74
		TRUE	High	Sequest HT (A2)	Unambiguous	TcYFANSTVGPLRPPnctVV	C2(Carbamidomethyl); N16(Deamidated); C17(Carbamidomethyl); T18(HexNAc)	1	1	P00001	P00001	3	2	0.0554	0	1	1	1229.07	2457.13	2457.14	-3.12	-0.00383	CID (Collision Induced Dissociation)	MS2	78.7041	100	71.3402	40135	FL598_20170807_MSQ1120_ChristopherLynch_P672_red.raw	F1	2.71
		TRUE	High	Sequest HT (A2)	Unambiguous	TcYFAnSTVGPLRPPncTVV	C2(Carbamidomethyl); N6(HexNAc); N16(Deamidated); C17(Carbamidomethyl)	1	1	P00001	P00001	3	2	0.0321	0	1	1	1229.08	2457.14	2457.14	0.36	0.00044	CID (Collision Induced Dissociation)	MS2	0	100	78.4344	43854	FL598_20170807_MSQ1120_ChristopherLynch_P672_red.raw	F1	2.49
		TRUE	High	Sequest HT (A2)	Unambiguous	TcYFAnSTVGPLRPPncTVV	C2(Carbamidomethyl); N6(HexNAc); N16(Deamidated); C17(Carbamidomethyl)	1	1	P00001	P00001	3	2	0.0122	0	1	1	1229.08	2457.15	2457.14	4.63	0.00569	CID (Collision Induced Dissociation)	MS2	23.2868	12.963	56.1504	30273	FL598_20170807_MSQ1120_ChristopherLynch_P672_red.raw	F1	2.46
		TRUE	High	Sequest HT (A2)	Unambiguous	TcYFAnSTVGPLRPPncTVV	C2(Carbamidomethyl); N6(HexNAc); N16(Deamidated); C17(Carbamidomethyl)	1	1	P00001	P00001	3	2	0.0407	0	1	1	1229.08	2457.15	2457.14	3.74	0.00459	CID (Collision Induced Dissociation)	MS2	0.60907	1.083	55.9583	30121	FL598_20170807_MSQ1120_ChristopherLynch_P672_red.raw	F1	2.46
		TRUE	High	Sequest HT (A2)	Unambiguous	TcYFANsTVGPLRPPncTVV	C2(Carbamidomethyl); S7(HexNAc); N16(Deamidated); C17(Carbamidomethyl)	1	1	P00001	P00001	3	2		0.0122	2	2	1229.08	2457.15	2457.14	4.63	0.00569	CID (Collision Induced Dissociation)	MS2	23.2868	12.963	56.1504	30273	FL598_20170807_MSQ1120_ChristopherLynch_P672_red.raw	F1	2.43
		TRUE	High	Sequest HT (A2)	Unambiguous	TcYFANsTVGPLRPPncTVV	C2(Carbamidomethyl); S7(HexNAc); N16(Deamidated); C17(Carbamidomethyl)	1	1	P00001	P00001	3	2		0.0321	2	2	1229.08	2457.14	2457.14	0.36	0.00044	CID (Collision Induced Dissociation)	MS2	0	100	78.4344	43854	FL598_20170807_MSQ1120_ChristopherLynch_P672_red.raw	F1	2.41
		TRUE	High	Sequest HT (A2)	Unambiguous	TcYFANStVGPLRPPncTVV	C2(Carbamidomethyl); T8(HexNAc); N16(Deamidated); C17(Carbamidomethyl)	1	1	P00001	P00001	3	2		0.0325	3	3	1229.08	2457.15	2457.14	4.63	0.00569	CID (Collision Induced Dissociation)	MS2	23.2868	12.963	56.1504	30273	FL598_20170807_MSQ1120_ChristopherLynch_P672_red.raw	F1	2.38
		TRUE	High	Sequest HT (A2)	Unambiguous	TcYFAnSTVGPLRPPncTVV	C2(Carbamidomethyl); N6(Deamidated); N16(HexNAc); C17(Carbamidomethyl)	1	1	P00001	P00001	3	2		0.0407	4	4	1229.08	2457.15	2457.14	4.63	0.00569	CID (Collision Induced Dissociation)	MS2	23.2868	12.963	56.1504	30273	FL598_20170807_MSQ1120_ChristopherLynch_P672_red.raw	F1	2.36
		TRUE	High	Sequest HT (A2)	Unambiguous	TcYFANsTVGPLRPPncTVV	C2(Carbamidomethyl); S7(HexNAc); N16(Deamidated); C17(Carbamidomethyl)	1	1	P00001	P00001	3	2		0.0407	2	2	1229.08	2457.15	2457.14	3.74	0.00459	CID (Collision Induced Dissociation)	MS2	0.60907	1.083	55.9583	30121	FL598_20170807_MSQ1120_ChristopherLynch_P672_red.raw	F1	2.36
		TRUE	High	Sequest HT (A2)	Unambiguous	TcYFAnSTVGPLRPPncTVV	C2(Carbamidomethyl); N6(HexNAc); N16(Deamidated); C17(Carbamidomethyl)	1	1	P00001	P00001	3	2	0.0386	0	1	1	1229.07	2457.14	2457.14	-0.14	-0.00017	CID (Collision Induced Dissociation)	MS2	0.591529	60.252	94.4917	49775	FL598_20170807_MSQ1120_ChristopherLynch_P672_red.raw	F1	2.33
		TRUE	High	Sequest HT (A2)	Unambiguous	TcYFAnSTVGPLRPPncTVV	C2(Carbamidomethyl); N6(HexNAc); N16(Deamidated); C17(Carbamidomethyl)	1	1	P00001	P00001	3	2	0.1116	0	1	1	1229.07	2457.14	2457.14	-0.04	-5e-05	CID (Collision Induced Dissociation)	MS2	51.1408	100	101.794	51229	FL598_20170807_MSQ1120_ChristopherLynch_P672_red.raw	F1	2.33
		TRUE	High	Sequest HT (A2)	Unambiguous	TcYFANStVGPLRPPncTVV	C2(Carbamidomethyl); T8(HexNAc); N16(Deamidated); C17(Carbamidomethyl)	1	1	P00001	P00001	3	2	0.0526	0	1	1	1229.08	2457.15	2457.14	2.84	0.00349	CID (Collision Induced Dissociation)	MS2	67.5138	100	74.0919	41585	FL598_20170807_MSQ1120_ChristopherLynch_P672_red.raw	F1	2.28
		TRUE	High	Sequest HT (A2)	Unambiguous	TcYFANStVGPLRPPncTVV	C2(Carbamidomethyl); T8(HexNAc); N16(Deamidated); C17(Carbamidomethyl)	1	1	P00001	P00001	3	2		0.0386	2	2	1229.07	2457.14	2457.14	-0.14	-0.00017	CID (Collision Induced Dissociation)	MS2	0.591529	60.252	94.4917	49775	FL598_20170807_MSQ1120_ChristopherLynch_P672_red.raw	F1	2.24
	TRUE	High	TCYFANSTVGPLRPPNCTVV	2xCarbamidomethyl [C2; C17]; 2xHexNAc [T/N/S]	1	1	24	P00001	3	2659.24	High	3.75
		Checked	Confidence	Identifying Node	PSM Ambiguity	Annotated Sequence	Modifications	# Protein Groups	# Proteins	Master Protein Accessions	Protein Accessions	# Missed Cleavages	Charge	DeltaScore	DeltaCn	Rank	Search Engine Rank	m/z [Da]	MH+ [Da]	Theo. MH+ [Da]	DeltaM [ppm]	Deltam/z [Da]	Activation Type	MS Order	Isolation Interference [%]	Ion Inject Time [ms]	RT [min]	First Scan	Spectrum File	File ID	XCorr
		TRUE	High	Sequest HT (A2)	Unambiguous	TcYFANStVGPLRPPNctVV	C2(Carbamidomethyl); T8(HexNAc); C17(Carbamidomethyl); T18(HexNAc)	1	1	P00001	P00001	3	2	0.08	0	1	1	1330.12	2659.24	2659.24	1.66	0.0022	CID (Collision Induced Dissociation)	MS2	11.9657	1.237	55.0448	29328	FL598_20170807_MSQ1120_ChristopherLynch_P672_red.raw	F1	3.75
		TRUE	High	Sequest HT (A2)	Unambiguous	TcYFAnSTVGPLRPPncTVV	C2(Carbamidomethyl); N6(HexNAc); N16(HexNAc); C17(Carbamidomethyl)	1	1	P00001	P00001	3	3	0.0029	0	1	1	887.085	2659.24	2659.24	1.08	0.00096	CID (Collision Induced Dissociation)	MS2	0.476958	5.005	55.426	29634	FL598_20170807_MSQ1120_ChristopherLynch_P672_red.raw	F1	3.44
		TRUE	High	Sequest HT (A2)	Unambiguous	TcYFANsTVGPLRPPncTVV	C2(Carbamidomethyl); S7(HexNAc); N16(HexNAc); C17(Carbamidomethyl)	1	1	P00001	P00001	3	3		0.0029	2	2	887.085	2659.24	2659.24	1.08	0.00096	CID (Collision Induced Dissociation)	MS2	0.476958	5.005	55.426	29634	FL598_20170807_MSQ1120_ChristopherLynch_P672_red.raw	F1	3.43
		TRUE	High	Sequest HT (A2)	Unambiguous	TcYFANStVGPLRPPNctVV	C2(Carbamidomethyl); T8(HexNAc); C17(Carbamidomethyl); T18(HexNAc)	1	1	P00001	P00001	3	3		0.0407	3	3	887.085	2659.24	2659.24	1.08	0.00096	CID (Collision Induced Dissociation)	MS2	0.476958	5.005	55.426	29634	FL598_20170807_MSQ1120_ChristopherLynch_P672_red.raw	F1	3.3
		TRUE	High	Sequest HT (A2)	Unambiguous	TcYFANsTVGPLRPPncTVV	C2(Carbamidomethyl); S7(HexNAc); N16(HexNAc); C17(Carbamidomethyl)	1	1	P00001	P00001	3	3	0.0031	0	1	1	887.077	2659.22	2659.24	-7.53	-0.00667	CID (Collision Induced Dissociation)	MS2	18.3209	5.576	54.7461	29077	FL598_20170807_MSQ1120_ChristopherLynch_P672_red.raw	F1	3.19
		TRUE	High	Sequest HT (A2)	Unambiguous	TcYFAnSTVGPLRPPncTVV	C2(Carbamidomethyl); N6(HexNAc); N16(HexNAc); C17(Carbamidomethyl)	1	1	P00001	P00001	3	3		0.0031	2	2	887.077	2659.22	2659.24	-7.53	-0.00667	CID (Collision Induced Dissociation)	MS2	18.3209	5.576	54.7461	29077	FL598_20170807_MSQ1120_ChristopherLynch_P672_red.raw	F1	3.18
		TRUE	High	Sequest HT (A2)	Unambiguous	TcYFANStVGPLRPPNctVV	C2(Carbamidomethyl); T8(HexNAc); C17(Carbamidomethyl); T18(HexNAc)	1	1	P00001	P00001	3	2	0.0163	0	1	1	1330.12	2659.24	2659.24	-0.09	-0.00012	CID (Collision Induced Dissociation)	MS2	0	33.996	57.54	31521	FL598_20170807_MSQ1120_ChristopherLynch_P672_red.raw	F1	3.06
		TRUE	High	Sequest HT (A2)	Unambiguous	TcYFANsTVGPLRPPncTVV	C2(Carbamidomethyl); S7(HexNAc); N16(HexNAc); C17(Carbamidomethyl)	1	1	P00001	P00001	3	2		0.0163	2	2	1330.12	2659.24	2659.24	-0.09	-0.00012	CID (Collision Induced Dissociation)	MS2	0	33.996	57.54	31521	FL598_20170807_MSQ1120_ChristopherLynch_P672_red.raw	F1	3.01
		TRUE	High	Sequest HT (A2)	Unambiguous	TcYFANStVGPLRPPNctVV	C2(Carbamidomethyl); T8(HexNAc); C17(Carbamidomethyl); T18(HexNAc)	1	1	P00001	P00001	3	2	0.0574	0	1	1	1330.12	2659.24	2659.24	0.28	0.00037	CID (Collision Induced Dissociation)	MS2	1.06057	53.036	94.4579	49757	FL598_20170807_MSQ1120_ChristopherLynch_P672_red.raw	F1	2.96
		TRUE	High	Sequest HT (A2)	Unambiguous	TcYFAnSTVGPLRPPncTVV	C2(Carbamidomethyl); N6(HexNAc); N16(HexNAc); C17(Carbamidomethyl)	1	1	P00001	P00001	3	2	0.0035	0	1	1	1330.12	2659.24	2659.24	0.28	0.00037	CID (Collision Induced Dissociation)	MS2	0	9.434	55.8424	30016	FL598_20170807_MSQ1120_ChristopherLynch_P672_red.raw	F1	2.89
		TRUE	High	Sequest HT (A2)	Unambiguous	TcYFANsTVGPLRPPncTVV	C2(Carbamidomethyl); S7(HexNAc); N16(HexNAc); C17(Carbamidomethyl)	1	1	P00001	P00001	3	2		0.0035	2	2	1330.12	2659.24	2659.24	0.28	0.00037	CID (Collision Induced Dissociation)	MS2	0	9.434	55.8424	30016	FL598_20170807_MSQ1120_ChristopherLynch_P672_red.raw	F1	2.88
		TRUE	High	Sequest HT (A2)	Unambiguous	TcYFANStVGPLRPPNctVV	C2(Carbamidomethyl); T8(HexNAc); C17(Carbamidomethyl); T18(HexNAc)	1	1	P00001	P00001	3	2		0.0311	3	3	1330.12	2659.24	2659.24	0.28	0.00037	CID (Collision Induced Dissociation)	MS2	0	9.434	55.8424	30016	FL598_20170807_MSQ1120_ChristopherLynch_P672_red.raw	F1	2.8
		TRUE	High	Sequest HT (A2)	Unambiguous	TcYFAnSTVGPLRPPncTVV	C2(Carbamidomethyl); N6(HexNAc); N16(HexNAc); C17(Carbamidomethyl)	1	1	P00001	P00001	3	2	0.0071	0	1	1	1330.13	2659.24	2659.24	2.39	0.00318	CID (Collision Induced Dissociation)	MS2	4.63771	0.301	54.8143	29135	FL598_20170807_MSQ1120_ChristopherLynch_P672_red.raw	F1	2.8
		TRUE	High	Sequest HT (A2)	Unambiguous	TcYFANStVGPLRPPNctVV	C2(Carbamidomethyl); T8(HexNAc); C17(Carbamidomethyl); T18(HexNAc)	1	1	P00001	P00001	3	2		0.0071	2	2	1330.13	2659.24	2659.24	2.39	0.00318	CID (Collision Induced Dissociation)	MS2	4.63771	0.301	54.8143	29135	FL598_20170807_MSQ1120_ChristopherLynch_P672_red.raw	F1	2.78
		TRUE	High	Sequest HT (A2)	Unambiguous	TcYFANsTVGPLRPPncTVV	C2(Carbamidomethyl); S7(HexNAc); N16(HexNAc); C17(Carbamidomethyl)	1	1	P00001	P00001	3	2		0.0286	3	3	1330.13	2659.24	2659.24	2.39	0.00318	CID (Collision Induced Dissociation)	MS2	4.63771	0.301	54.8143	29135	FL598_20170807_MSQ1120_ChristopherLynch_P672_red.raw	F1	2.72
		TRUE	High	Sequest HT (A2)	Unambiguous	TcYFANsTVGPLRPPncTVV	C2(Carbamidomethyl); S7(HexNAc); N16(HexNAc); C17(Carbamidomethyl)	1	1	P00001	P00001	3	2	0.0483	0	1	1	1330.13	2659.25	2659.24	2.76	0.00367	CID (Collision Induced Dissociation)	MS2	0	37.915	58.7564	32543	FL598_20170807_MSQ1120_ChristopherLynch_P672_red.raw	F1	2.69
		TRUE	High	Sequest HT (A2)	Unambiguous	TcYFAnSTVGPLRPPncTVV	C2(Carbamidomethyl); N6(HexNAc); N16(HexNAc); C17(Carbamidomethyl)	1	1	P00001	P00001	3	2		0.0483	2	2	1330.13	2659.25	2659.24	2.76	0.00367	CID (Collision Induced Dissociation)	MS2	0	37.915	58.7564	32543	FL598_20170807_MSQ1120_ChristopherLynch_P672_red.raw	F1	2.56
		TRUE	High	Sequest HT (A2)	Unambiguous	TcYFANStVGPLRPPNctVV	C2(Carbamidomethyl); T8(HexNAc); C17(Carbamidomethyl); T18(HexNAc)	1	1	P00001	P00001	3	2	0.0789	0	1	1	1330.12	2659.24	2659.24	0.1	0.00013	CID (Collision Induced Dissociation)	MS2	0	52.751	48.8206	23481	FL598_20170807_MSQ1120_ChristopherLynch_P672_red.raw	F1	2.28
		TRUE	High	Sequest HT (A2)	Unambiguous	TcYFANsTVGPLRPPncTVV	C2(Carbamidomethyl); S7(HexNAc); N16(HexNAc); C17(Carbamidomethyl)	1	1	P00001	P00001	3	2	0.045	0	1	1	1330.12	2659.24	2659.24	1.38	0.00184	CID (Collision Induced Dissociation)	MS2	11.7898	89.507	62.4742	35263	FL598_20170807_MSQ1120_ChristopherLynch_P672_red.raw	F1	2.22
		TRUE	High	Sequest HT (A2)	Unambiguous	TcYFAnSTVGPLRPPncTVV	C2(Carbamidomethyl); N6(HexNAc); N16(HexNAc); C17(Carbamidomethyl)	1	1	P00001	P00001	3	2		0.045	2	2	1330.12	2659.24	2659.24	1.38	0.00184	CID (Collision Induced Dissociation)	MS2	11.7898	89.507	62.4742	35263	FL598_20170807_MSQ1120_ChristopherLynch_P672_red.raw	F1	2.12
		TRUE	High	Sequest HT (A2)	Unambiguous	TcYFANStVGPLRPPNctVV	C2(Carbamidomethyl); T8(HexNAc); C17(Carbamidomethyl); T18(HexNAc)	1	1	P00001	P00001	3	2	0.0381	0	1	1	1330.13	2659.26	2659.24	6.8	0.00904	CID (Collision Induced Dissociation)	MS2	69.1931	35.595	59.8157	33413	FL598_20170807_MSQ1120_ChristopherLynch_P672_red.raw	F1	2.1
		TRUE	High	Sequest HT (A2)	Unambiguous	TcYFAnSTVGPLRPPncTVV	C2(Carbamidomethyl); N6(HexNAc); N16(HexNAc); C17(Carbamidomethyl)	1	1	P00001	P00001	3	2	0.0531	0	1	1	1330.12	2659.24	2659.24	0.37	0.00049	CID (Collision Induced Dissociation)	MS2	23.7882	100	73.0388	41039	FL598_20170807_MSQ1120_ChristopherLynch_P672_red.raw	F1	2.07
		TRUE	High	Sequest HT (A2)	Unambiguous	TcYFANsTVGPLRPPncTVV	C2(Carbamidomethyl); S7(HexNAc); N16(HexNAc); C17(Carbamidomethyl)	1	1	P00001	P00001	3	2		0.0381	2	2	1330.13	2659.26	2659.24	6.8	0.00904	CID (Collision Induced Dissociation)	MS2	69.1931	35.595	59.8157	33413	FL598_20170807_MSQ1120_ChristopherLynch_P672_red.raw	F1	2.02
		TRUE	High	Sequest HT (A2)	Unambiguous	TcYFAnSTVGPLRPPncTVV	C2(Carbamidomethyl); N6(HexNAc); N16(HexNAc); C17(Carbamidomethyl)	1	1	P00001	P00001	3	2	0.08	0	1	1	1330.12	2659.24	2659.24	0.83	0.0011	CID (Collision Induced Dissociation)	MS2	0	100	82.219	45753	FL598_20170807_MSQ1120_ChristopherLynch_P672_red.raw	F1	2
	TRUE	High	TEDEDYEDFFKPV		1	1	5	P00001	0	1633.69	High	4.66
		Checked	Confidence	Identifying Node	PSM Ambiguity	Annotated Sequence	Modifications	# Protein Groups	# Proteins	Master Protein Accessions	Protein Accessions	# Missed Cleavages	Charge	DeltaScore	DeltaCn	Rank	Search Engine Rank	m/z [Da]	MH+ [Da]	Theo. MH+ [Da]	DeltaM [ppm]	Deltam/z [Da]	Activation Type	MS Order	Isolation Interference [%]	Ion Inject Time [ms]	RT [min]	First Scan	Spectrum File	File ID	XCorr
		TRUE	High	Sequest HT (A2)	Unambiguous	TEDEDYEDFFKPV		1	1	P00001	P00001	0	2	0.8348	0	1	1	817.349	1633.69	1633.69	0.18	0.00015	CID (Collision Induced Dissociation)	MS2	1.92115	100	70.2042	39556	FL598_20170807_MSQ1120_ChristopherLynch_P672_red.raw	F1	4.66
		TRUE	High	Sequest HT (A2)	Unambiguous	TEDEDYEDFFKPV		1	1	P00001	P00001	0	2	0.8074	0	1	1	817.349	1633.69	1633.69	-0.04	-3e-05	CID (Collision Induced Dissociation)	MS2	19.7149	5.207	62.7674	35471	FL598_20170807_MSQ1120_ChristopherLynch_P672_red.raw	F1	4.31
		TRUE	High	Sequest HT (A2)	Unambiguous	TEDEDYEDFFKPV		1	1	P00001	P00001	0	2	0.6554	0	1	1	817.349	1633.69	1633.69	0.41	0.00033	CID (Collision Induced Dissociation)	MS2	20.5699	100	64.2569	36315	FL598_20170807_MSQ1120_ChristopherLynch_P672_red.raw	F1	3.83
		TRUE	High	Sequest HT (A2)	Unambiguous	TEDEDYEDFFKPV		1	1	P00001	P00001	0	2	0.7614	0	1	1	817.349	1633.69	1633.69	-0.04	-3e-05	CID (Collision Induced Dissociation)	MS2	0	75.138	60.1999	33670	FL598_20170807_MSQ1120_ChristopherLynch_P672_red.raw	F1	3.73
		TRUE	High	Sequest HT (A2)	Unambiguous	TEDEDYEDFFKPV		1	1	P00001	P00001	0	2	0.6686	0	1	1	817.35	1633.69	1633.69	1.68	0.00137	CID (Collision Induced Dissociation)	MS2	0	100	65.5745	36993	FL598_20170807_MSQ1120_ChristopherLynch_P672_red.raw	F1	3.5
	TRUE	High	WSHPQFEKGGGGSV		1	1	3	P00001	0	1472.69	High	2.99
		Checked	Confidence	Identifying Node	PSM Ambiguity	Annotated Sequence	Modifications	# Protein Groups	# Proteins	Master Protein Accessions	Protein Accessions	# Missed Cleavages	Charge	DeltaScore	DeltaCn	Rank	Search Engine Rank	m/z [Da]	MH+ [Da]	Theo. MH+ [Da]	DeltaM [ppm]	Deltam/z [Da]	Activation Type	MS Order	Isolation Interference [%]	Ion Inject Time [ms]	RT [min]	First Scan	Spectrum File	File ID	XCorr
		TRUE	High	Sequest HT (A2)	Unambiguous	WSHPQFEKGGGGSV		1	1	P00001	P00001	0	2	0.7492	0	1	1	736.849	1472.69	1472.69	-0.42	-0.00031	CID (Collision Induced Dissociation)	MS2	15.047	1.101	33.4097	13151	FL598_20170807_MSQ1120_ChristopherLynch_P672_red.raw	F1	2.99
		TRUE	High	Sequest HT (A2)	Unambiguous	WSHPQFEKGGGGSV		1	1	P00001	P00001	0	3	0.6294	0	1	1	491.568	1472.69	1472.69	-0.99	-0.00048	CID (Collision Induced Dissociation)	MS2	8.50876	0.348	33.4196	13161	FL598_20170807_MSQ1120_ChristopherLynch_P672_red.raw	F1	2.86
		TRUE	High	Sequest HT (A2)	Unambiguous	WSHPQFEKGGGGSV		1	1	P00001	P00001	0	2	0.6557	0	1	1	736.849	1472.69	1472.69	-0.33	-0.00025	CID (Collision Induced Dissociation)	MS2	21.0547	100	92.4691	48770	FL598_20170807_MSQ1120_ChristopherLynch_P672_red.raw	F1	2.12
	TRUE	High	WSHPQFEKGGGGSVCEV	1xCarbamidomethyl [C15]	1	1	5	P00001	1	1860.83	High	4.41
		Checked	Confidence	Identifying Node	PSM Ambiguity	Annotated Sequence	Modifications	# Protein Groups	# Proteins	Master Protein Accessions	Protein Accessions	# Missed Cleavages	Charge	DeltaScore	DeltaCn	Rank	Search Engine Rank	m/z [Da]	MH+ [Da]	Theo. MH+ [Da]	DeltaM [ppm]	Deltam/z [Da]	Activation Type	MS Order	Isolation Interference [%]	Ion Inject Time [ms]	RT [min]	First Scan	Spectrum File	File ID	XCorr
		TRUE	High	Sequest HT (A2)	Unambiguous	WSHPQFEKGGGGSVcEV	C15(Carbamidomethyl)	1	1	P00001	P00001	1	2	0.7823	0	1	1	930.921	1860.84	1860.83	0.95	0.00089	CID (Collision Induced Dissociation)	MS2	0	5.066	39.0441	16594	FL598_20170807_MSQ1120_ChristopherLynch_P672_red.raw	F1	4.41
		TRUE	High	Sequest HT (A2)	Unambiguous	WSHPQFEKGGGGSVcEV	C15(Carbamidomethyl)	1	1	P00001	P00001	1	2	0.7823	0	1	1	930.919	1860.83	1860.83	-1.8	-0.00168	CID (Collision Induced Dissociation)	MS2	0	2.64	38.0381	16119	FL598_20170807_MSQ1120_ChristopherLynch_P672_red.raw	F1	4.18
		TRUE	High	Sequest HT (A2)	Unambiguous	WSHPQFEKGGGGSVcEV	C15(Carbamidomethyl)	1	1	P00001	P00001	1	2	0.704	0	1	1	930.92	1860.83	1860.83	-0.82	-0.00076	CID (Collision Induced Dissociation)	MS2	57.2757	100	81.1583	45277	FL598_20170807_MSQ1120_ChristopherLynch_P672_red.raw	F1	3.21
		TRUE	High	Sequest HT (A2)	Unambiguous	WSHPQFEKGGGGSVcEV	C15(Carbamidomethyl)	1	1	P00001	P00001	1	2	0.5949	0	1	1	930.92	1860.83	1860.83	0.03	3e-05	CID (Collision Induced Dissociation)	MS2	0	45.929	33.0237	12775	FL598_20170807_MSQ1120_ChristopherLynch_P672_red.raw	F1	3.11
		TRUE	High	Sequest HT (A2)	Unambiguous	WSHPQFEKGGGGSVcEV	C15(Carbamidomethyl)	1	1	P00001	P00001	1	2	0.5599	0	1	1	930.92	1860.83	1860.83	-0.03	-3e-05	CID (Collision Induced Dissociation)	MS2	11.7331	16.605	40.5516	17322	FL598_20170807_MSQ1120_ChristopherLynch_P672_red.raw	F1	2.84
	TRUE	High	WSHPQFEKGGGGSVCEVSEQEGVGEDNATEDEDYEDFFKPV	1xCarbamidomethyl [C15]	1	1	6	P00001	4	4590.94	High	5.15
		Checked	Confidence	Identifying Node	PSM Ambiguity	Annotated Sequence	Modifications	# Protein Groups	# Proteins	Master Protein Accessions	Protein Accessions	# Missed Cleavages	Charge	DeltaScore	DeltaCn	Rank	Search Engine Rank	m/z [Da]	MH+ [Da]	Theo. MH+ [Da]	DeltaM [ppm]	Deltam/z [Da]	Activation Type	MS Order	Isolation Interference [%]	Ion Inject Time [ms]	RT [min]	First Scan	Spectrum File	File ID	XCorr
		TRUE	High	Sequest HT (A2)	Unambiguous	WSHPQFEKGGGGSVcEVSEQEGVGEDNATEDEDYEDFFKPV	C15(Carbamidomethyl)	1	1	P00001	P00001	4	4	0.6408	0	1	1	1148.49	4590.95	4590.94	1.04	0.00119	CID (Collision Induced Dissociation)	MS2	5.50318	10.881	55.8072	29984	FL598_20170807_MSQ1120_ChristopherLynch_P672_red.raw	F1	5.15
		TRUE	High	Sequest HT (A2)	Unambiguous	WSHPQFEKGGGGSVcEVSEQEGVGEDNATEDEDYEDFFKPV	C15(Carbamidomethyl)	1	1	P00001	P00001	4	4	0.5049	0	1	1	1148.49	4590.92	4590.94	-4.49	-0.00516	CID (Collision Induced Dissociation)	MS2	30.1976	23.73	59.7899	33394	FL598_20170807_MSQ1120_ChristopherLynch_P672_red.raw	F1	5.07
		TRUE	High	Sequest HT (A2)	Unambiguous	WSHPQFEKGGGGSVcEVSEQEGVGEDNATEDEDYEDFFKPV	C15(Carbamidomethyl)	1	1	P00001	P00001	4	4	0.6175	0	1	1	1148.49	4590.94	4590.94	0.5	0.00058	CID (Collision Induced Dissociation)	MS2	1.30656	1.417	57.2303	31239	FL598_20170807_MSQ1120_ChristopherLynch_P672_red.raw	F1	5.02
		TRUE	High	Sequest HT (A2)	Unambiguous	WSHPQFEKGGGGSVcEVSEQEGVGEDNATEDEDYEDFFKPV	C15(Carbamidomethyl)	1	1	P00001	P00001	4	4	0.5429	0	1	1	1148.49	4590.93	4590.94	-2.37	-0.00272	CID (Collision Induced Dissociation)	MS2	0.496978	4.069	58.6486	32452	FL598_20170807_MSQ1120_ChristopherLynch_P672_red.raw	F1	5.01
		TRUE	High	Sequest HT (A2)	Unambiguous	WSHPQFEKGGGGSVcEVSEQEGVGEDNATEDEDYEDFFKPV	C15(Carbamidomethyl)	1	1	P00001	P00001	4	4	0.3722	0	1	1	1148.49	4590.94	4590.94	-0.45	-0.00052	CID (Collision Induced Dissociation)	MS2		100	76.1006	42638	FL598_20170807_MSQ1120_ChristopherLynch_P672_red.raw	F1	3.52
		TRUE	High	Sequest HT (A2)	Unambiguous	WSHPQFEKGGGGSVcEVSEQEGVGEDNATEDEDYEDFFKPV	C15(Carbamidomethyl)	1	1	P00001	P00001	4	4	0.5714	0	1	1	1148.49	4590.95	4590.94	1.67	0.00192	CID (Collision Induced Dissociation)	MS2	1.27728	15.417	94.4562	49755	FL598_20170807_MSQ1120_ChristopherLynch_P672_red.raw	F1	3.36
	TRUE	High	NSTVGPLRPPNCTVV	1xCarbamidomethyl [C12]; 1xHexNAc [T/N]	1	1	3	P00001	2	1813.91	High	2.57
		Checked	Confidence	Identifying Node	PSM Ambiguity	Annotated Sequence	Modifications	# Protein Groups	# Proteins	Master Protein Accessions	Protein Accessions	# Missed Cleavages	Charge	DeltaScore	DeltaCn	Rank	Search Engine Rank	m/z [Da]	MH+ [Da]	Theo. MH+ [Da]	DeltaM [ppm]	Deltam/z [Da]	Activation Type	MS Order	Isolation Interference [%]	Ion Inject Time [ms]	RT [min]	First Scan	Spectrum File	File ID	XCorr
		TRUE	High	Sequest HT (A2)	Unambiguous	NSTVGPLRPPncTVV	N11(HexNAc); C12(Carbamidomethyl)	1	1	P00001	P00001	2	2	0.1206	0	1	1	907.457	1813.91	1813.91	-2.27	-0.00206	CID (Collision Induced Dissociation)	MS2	42.6126	3.472	46.6287	21823	FL598_20170807_MSQ1120_ChristopherLynch_P672_red.raw	F1	2.57
		TRUE	High	Sequest HT (A2)	Unambiguous	NSTVGPLRPPNctVV	C12(Carbamidomethyl); T13(HexNAc)	1	1	P00001	P00001	2	2	0.0215	0	1	1	907.46	1813.91	1813.91	0.89	0.00081	CID (Collision Induced Dissociation)	MS2	0	15.079	47.6943	22692	FL598_20170807_MSQ1120_ChristopherLynch_P672_red.raw	F1	2.33
		TRUE	High	Sequest HT (A2)	Unambiguous	NSTVGPLRPPncTVV	N11(HexNAc); C12(Carbamidomethyl)	1	1	P00001	P00001	2	2		0.0215	2	2	907.46	1813.91	1813.91	0.89	0.00081	CID (Collision Induced Dissociation)	MS2	0	15.079	47.6943	22692	FL598_20170807_MSQ1120_ChristopherLynch_P672_red.raw	F1	2.28
	TRUE	High	NSTVGPLRPPNCTVV	1xCarbamidomethyl [C12]; 2xDeamidated [N1; N11]	1	1	5	P00001	2	1612.8	High	3.54
		Checked	Confidence	Identifying Node	PSM Ambiguity	Annotated Sequence	Modifications	# Protein Groups	# Proteins	Master Protein Accessions	Protein Accessions	# Missed Cleavages	Charge	DeltaScore	DeltaCn	Rank	Search Engine Rank	m/z [Da]	MH+ [Da]	Theo. MH+ [Da]	DeltaM [ppm]	Deltam/z [Da]	Activation Type	MS Order	Isolation Interference [%]	Ion Inject Time [ms]	RT [min]	First Scan	Spectrum File	File ID	XCorr
		TRUE	High	Sequest HT (A2)	Unambiguous	nSTVGPLRPPncTVV	N1(Deamidated); N11(Deamidated); C12(Carbamidomethyl)	1	1	P00001	P00001	2	2	0.6695	0	1	1	806.903	1612.8	1612.8	-0.81	-0.00065	CID (Collision Induced Dissociation)	MS2	39.4866	25.535	54.5355	28903	FL598_20170807_MSQ1120_ChristopherLynch_P672_red.raw	F1	3.54
		TRUE	High	Sequest HT (A2)	Unambiguous	nSTVGPLRPPncTVV	N1(Deamidated); N11(Deamidated); C12(Carbamidomethyl)	1	1	P00001	P00001	2	2	0.5728	0	1	1	806.904	1612.8	1612.8	0.33	0.00026	CID (Collision Induced Dissociation)	MS2	37.4837	25.784	56.9849	31016	FL598_20170807_MSQ1120_ChristopherLynch_P672_red.raw	F1	3.23
		TRUE	High	Sequest HT (A2)	Unambiguous	nSTVGPLRPPncTVV	N1(Deamidated); N11(Deamidated); C12(Carbamidomethyl)	1	1	P00001	P00001	2	2	0.6687	0	1	1	806.902	1612.8	1612.8	-1.79	-0.00144	CID (Collision Induced Dissociation)	MS2	75.7935	19.024	53.4026	27891	FL598_20170807_MSQ1120_ChristopherLynch_P672_red.raw	F1	3.23
		TRUE	High	Sequest HT (A2)	Unambiguous	nSTVGPLRPPncTVV	N1(Deamidated); N11(Deamidated); C12(Carbamidomethyl)	1	1	P00001	P00001	2	2	0.6957	0	1	1	806.904	1612.8	1612.8	0.03	2e-05	CID (Collision Induced Dissociation)	MS2	6.75754	22.604	54.4376	28829	FL598_20170807_MSQ1120_ChristopherLynch_P672_red.raw	F1	2.99
		TRUE	High	Sequest HT (A2)	Unambiguous	nSTVGPLRPPncTVV	N1(Deamidated); N11(Deamidated); C12(Carbamidomethyl)	1	1	P00001	P00001	2	2	0.6195	0	1	1	806.904	1612.8	1612.8	0.03	2e-05	CID (Collision Induced Dissociation)	MS2	40.4585	35.596	58.002	31908	FL598_20170807_MSQ1120_ChristopherLynch_P672_red.raw	F1	2.97
	TRUE	High	NSTVGPLRPPNCTVV	1xCarbamidomethyl [C12]; 1xDeamidated [N11]	1	1	4	P00001	2	1611.82	High	2.91
		Checked	Confidence	Identifying Node	PSM Ambiguity	Annotated Sequence	Modifications	# Protein Groups	# Proteins	Master Protein Accessions	Protein Accessions	# Missed Cleavages	Charge	DeltaScore	DeltaCn	Rank	Search Engine Rank	m/z [Da]	MH+ [Da]	Theo. MH+ [Da]	DeltaM [ppm]	Deltam/z [Da]	Activation Type	MS Order	Isolation Interference [%]	Ion Inject Time [ms]	RT [min]	First Scan	Spectrum File	File ID	XCorr
		TRUE	High	Sequest HT (A2)	Unambiguous	NSTVGPLRPPncTVV	N11(Deamidated); C12(Carbamidomethyl)	1	1	P00001	P00001	2	2	0.1924	0	1	1	806.41	1611.81	1611.82	-1.79	-0.00144	CID (Collision Induced Dissociation)	MS2	46.6411	25.863	52.1562	26729	FL598_20170807_MSQ1120_ChristopherLynch_P672_red.raw	F1	2.91
		TRUE	High	Sequest HT (A2)	Unambiguous	NSTVGPLRPPncTVV	N11(Deamidated); C12(Carbamidomethyl)	1	1	P00001	P00001	2	2	0.3608	0	1	1	806.412	1611.82	1611.82	0.03	2e-05	CID (Collision Induced Dissociation)	MS2	9.83575	14.075	48.8487	23506	FL598_20170807_MSQ1120_ChristopherLynch_P672_red.raw	F1	2.91
		TRUE	High	Sequest HT (A2)	Unambiguous	NSTVGPLRPPncTVV	N11(Deamidated); C12(Carbamidomethyl)	1	1	P00001	P00001	2	2	0.3282	0	1	1	806.411	1611.82	1611.82	-0.42	-0.00034	CID (Collision Induced Dissociation)	MS2	0	20.382	49.8725	24527	FL598_20170807_MSQ1120_ChristopherLynch_P672_red.raw	F1	2.62
		TRUE	High	Sequest HT (A2)	Unambiguous	NSTVGPLRPPncTVV	N11(Deamidated); C12(Carbamidomethyl)	1	1	P00001	P00001	2	2	0.0619	0	1	1	806.413	1611.82	1611.82	1.92	0.00155	CID (Collision Induced Dissociation)	MS2	16.3983	100	69.4851	39173	FL598_20170807_MSQ1120_ChristopherLynch_P672_red.raw	F1	2.1
	TRUE	High	NSTVGPLRPPNCTVV	1xCarbamidomethyl [C12]	1	1	1	P00001	2	1610.83	High	3.73
		Checked	Confidence	Identifying Node	PSM Ambiguity	Annotated Sequence	Modifications	# Protein Groups	# Proteins	Master Protein Accessions	Protein Accessions	# Missed Cleavages	Charge	DeltaScore	DeltaCn	Rank	Search Engine Rank	m/z [Da]	MH+ [Da]	Theo. MH+ [Da]	DeltaM [ppm]	Deltam/z [Da]	Activation Type	MS Order	Isolation Interference [%]	Ion Inject Time [ms]	RT [min]	First Scan	Spectrum File	File ID	XCorr
		TRUE	High	Sequest HT (A2)	Unambiguous	NSTVGPLRPPNcTVV	C12(Carbamidomethyl)	1	1	P00001	P00001	2	2	0.7882	0	1	1	805.919	1610.83	1610.83	-0.42	-0.00034	CID (Collision Induced Dissociation)	MS2	0	0.819	47.2545	22421	FL598_20170807_MSQ1120_ChristopherLynch_P672_red.raw	F1	3.73
	TRUE	High	CEVSEQEGVGEDNATEDEDYEDFFKPV	1xCarbamidomethyl [C1]; 1xDeamidated [N13]	1	1	1	P00001	3	3138.25	High	3.51
		Checked	Confidence	Identifying Node	PSM Ambiguity	Annotated Sequence	Modifications	# Protein Groups	# Proteins	Master Protein Accessions	Protein Accessions	# Missed Cleavages	Charge	DeltaScore	DeltaCn	Rank	Search Engine Rank	m/z [Da]	MH+ [Da]	Theo. MH+ [Da]	DeltaM [ppm]	Deltam/z [Da]	Activation Type	MS Order	Isolation Interference [%]	Ion Inject Time [ms]	RT [min]	First Scan	Spectrum File	File ID	XCorr
		TRUE	High	Sequest HT (A2)	Unambiguous	cEVSEQEGVGEDnATEDEDYEDFFKPV	C1(Carbamidomethyl); N13(Deamidated)	1	1	P00001	P00001	3	3	0.5043	0	1	1	1046.76	3138.25	3138.25	0.42	0.00044	CID (Collision Induced Dissociation)	MS2	0	38.518	66.5091	37520	FL598_20170807_MSQ1120_ChristopherLynch_P672_red.raw	F1	3.51
	TRUE	High	CEVSEQEGVGEDNATEDEDYEDFFKPV	1xCarbamidomethyl [C1]; 1xHexNAc [N13]	1	1	1	P00001	3	3340.35	High	5.78
		Checked	Confidence	Identifying Node	PSM Ambiguity	Annotated Sequence	Modifications	# Protein Groups	# Proteins	Master Protein Accessions	Protein Accessions	# Missed Cleavages	Charge	DeltaScore	DeltaCn	Rank	Search Engine Rank	m/z [Da]	MH+ [Da]	Theo. MH+ [Da]	DeltaM [ppm]	Deltam/z [Da]	Activation Type	MS Order	Isolation Interference [%]	Ion Inject Time [ms]	RT [min]	First Scan	Spectrum File	File ID	XCorr
		TRUE	High	Sequest HT (A2)	Unambiguous	cEVSEQEGVGEDnATEDEDYEDFFKPV	C1(Carbamidomethyl); N13(HexNAc)	1	1	P00001	P00001	3	3	0.0502	0	1	1	1114.12	3340.35	3340.35	0.83	0.00092	CID (Collision Induced Dissociation)	MS2	0	22.12	64.5225	36436	FL598_20170807_MSQ1120_ChristopherLynch_P672_red.raw	F1	5.78
	TRUE	High	CGNGTCIANHTYA	2xCarbamidomethyl [C1; C6]; 1xDeamidated [N9]	1	1	1	P00001	1	1439.57	High	3.01
		Checked	Confidence	Identifying Node	PSM Ambiguity	Annotated Sequence	Modifications	# Protein Groups	# Proteins	Master Protein Accessions	Protein Accessions	# Missed Cleavages	Charge	DeltaScore	DeltaCn	Rank	Search Engine Rank	m/z [Da]	MH+ [Da]	Theo. MH+ [Da]	DeltaM [ppm]	Deltam/z [Da]	Activation Type	MS Order	Isolation Interference [%]	Ion Inject Time [ms]	RT [min]	First Scan	Spectrum File	File ID	XCorr
		TRUE	High	Sequest HT (A2)	Unambiguous	cGNGTcIAnHTYA	C1(Carbamidomethyl); C6(Carbamidomethyl); N9(Deamidated)	1	1	P00001	P00001	1	2	0.2724	0	1	1	720.288	1439.57	1439.57	0.15	0.00011	CID (Collision Induced Dissociation)	MS2	0	41.657	32.9963	12747	FL598_20170807_MSQ1120_ChristopherLynch_P672_red.raw	F1	3.01
	TRUE	High	CGNGTCIANHTYA	2xCarbamidomethyl [C1; C6]; 2xDeamidated [N3; N9]	1	1	1	P00001	1	1440.55	High	3.91
		Checked	Confidence	Identifying Node	PSM Ambiguity	Annotated Sequence	Modifications	# Protein Groups	# Proteins	Master Protein Accessions	Protein Accessions	# Missed Cleavages	Charge	DeltaScore	DeltaCn	Rank	Search Engine Rank	m/z [Da]	MH+ [Da]	Theo. MH+ [Da]	DeltaM [ppm]	Deltam/z [Da]	Activation Type	MS Order	Isolation Interference [%]	Ion Inject Time [ms]	RT [min]	First Scan	Spectrum File	File ID	XCorr
		TRUE	High	Sequest HT (A2)	Unambiguous	cGnGTcIAnHTYA	C1(Carbamidomethyl); N3(Deamidated); C6(Carbamidomethyl); N9(Deamidated)	1	1	P00001	P00001	1	2	0.8286	0	1	1	720.778	1440.55	1440.55	-1.63	-0.00118	CID (Collision Induced Dissociation)	MS2	0	5.526	34.7182	13953	FL598_20170807_MSQ1120_ChristopherLynch_P672_red.raw	F1	3.91
	TRUE	High	CGNGTCIANHTYA	2xCarbamidomethyl [C1; C6]; 1xDeamidated [N9]; 1xHexNAc [N3]	1	1	2	P00001	1	1642.65	High	2.9
		Checked	Confidence	Identifying Node	PSM Ambiguity	Annotated Sequence	Modifications	# Protein Groups	# Proteins	Master Protein Accessions	Protein Accessions	# Missed Cleavages	Charge	DeltaScore	DeltaCn	Rank	Search Engine Rank	m/z [Da]	MH+ [Da]	Theo. MH+ [Da]	DeltaM [ppm]	Deltam/z [Da]	Activation Type	MS Order	Isolation Interference [%]	Ion Inject Time [ms]	RT [min]	First Scan	Spectrum File	File ID	XCorr
		TRUE	High	Sequest HT (A2)	Unambiguous	cGnGTcIAnHTYA	C1(Carbamidomethyl); N3(HexNAc); C6(Carbamidomethyl); N9(Deamidated)	1	1	P00001	P00001	1	2	0.0828	0	1	1	821.827	1642.65	1642.65	0.19	0.00016	CID (Collision Induced Dissociation)	MS2	0	6.197	31.2335	11368	FL598_20170807_MSQ1120_ChristopherLynch_P672_red.raw	F1	2.9
		TRUE	High	Sequest HT (A2)	Unambiguous	cGnGTcIAnHTYA	C1(Carbamidomethyl); N3(HexNAc); C6(Carbamidomethyl); N9(Deamidated)	1	1	P00001	P00001	1	2	0.0528	0	1	1	821.827	1642.65	1642.65	0.11	9e-05	CID (Collision Induced Dissociation)	MS2	24.2634	4.925	32.2467	12027	FL598_20170807_MSQ1120_ChristopherLynch_P672_red.raw	F1	2.65
	TRUE	High	CGNGTCIANHTYA	2xCarbamidomethyl [C1; C6]; 2xHexNAc [N3; N9]	1	1	1	P00001	1	1844.74	High	2.27
		Checked	Confidence	Identifying Node	PSM Ambiguity	Annotated Sequence	Modifications	# Protein Groups	# Proteins	Master Protein Accessions	Protein Accessions	# Missed Cleavages	Charge	DeltaScore	DeltaCn	Rank	Search Engine Rank	m/z [Da]	MH+ [Da]	Theo. MH+ [Da]	DeltaM [ppm]	Deltam/z [Da]	Activation Type	MS Order	Isolation Interference [%]	Ion Inject Time [ms]	RT [min]	First Scan	Spectrum File	File ID	XCorr
		TRUE	High	Sequest HT (A2)	Unambiguous	cGnGTcIAnHTYA	C1(Carbamidomethyl); N3(HexNAc); C6(Carbamidomethyl); N9(HexNAc)	1	1	P00001	P00001	1	2	0.2159	0	1	1	922.875	1844.74	1844.74	-0.31	-0.00028	CID (Collision Induced Dissociation)	MS2	14.4906	0.845	30.3821	10620	FL598_20170807_MSQ1120_ChristopherLynch_P672_red.raw	F1	2.27
	TRUE	High	CGNGTCIANHTYADCW	2xCarbamidomethyl [C1; C6]; 2xDeamidated [N3; N9]	1	1	1	P00001	2	1844.67	High	2.63
		Checked	Confidence	Identifying Node	PSM Ambiguity	Annotated Sequence	Modifications	# Protein Groups	# Proteins	Master Protein Accessions	Protein Accessions	# Missed Cleavages	Charge	DeltaScore	DeltaCn	Rank	Search Engine Rank	m/z [Da]	MH+ [Da]	Theo. MH+ [Da]	DeltaM [ppm]	Deltam/z [Da]	Activation Type	MS Order	Isolation Interference [%]	Ion Inject Time [ms]	RT [min]	First Scan	Spectrum File	File ID	XCorr
		TRUE	High	Sequest HT (A2)	Unambiguous	cGnGTcIAnHTYADCW	C1(Carbamidomethyl); N3(Deamidated); C6(Carbamidomethyl); N9(Deamidated)	1	1	P00001	P00001	2	2	0.4981	0	1	1	922.83	1844.65	1844.67	-8.14	-0.00751	CID (Collision Induced Dissociation)	MS2	80.5449	20.906	50.1792	24825	FL598_20170807_MSQ1120_ChristopherLynch_P672_red.raw	F1	2.63
	TRUE	High	CGNGTCIANHTYADCW	3xCarbamidomethyl [C1; C6; C15]; 1xDeamidated [N9]	1	1	1	P00001	2	1900.7	High	3.86
		Checked	Confidence	Identifying Node	PSM Ambiguity	Annotated Sequence	Modifications	# Protein Groups	# Proteins	Master Protein Accessions	Protein Accessions	# Missed Cleavages	Charge	DeltaScore	DeltaCn	Rank	Search Engine Rank	m/z [Da]	MH+ [Da]	Theo. MH+ [Da]	DeltaM [ppm]	Deltam/z [Da]	Activation Type	MS Order	Isolation Interference [%]	Ion Inject Time [ms]	RT [min]	First Scan	Spectrum File	File ID	XCorr
		TRUE	High	Sequest HT (A2)	Unambiguous	cGNGTcIAnHTYADcW	C1(Carbamidomethyl); C6(Carbamidomethyl); N9(Deamidated); C15(Carbamidomethyl)	1	1	P00001	P00001	2	2	0.1554	0	1	1	950.856	1900.7	1900.7	-0.37	-0.00035	CID (Collision Induced Dissociation)	MS2	50.7937	1.776	48.7004	23354	FL598_20170807_MSQ1120_ChristopherLynch_P672_red.raw	F1	3.86
	TRUE	High	CGNGTCIANHTYADCW	3xCarbamidomethyl [C1; C6; C15]; 1xHexNAc [N/T]	1	1	2	P00001	2	2102.8	High	3.77
		Checked	Confidence	Identifying Node	PSM Ambiguity	Annotated Sequence	Modifications	# Protein Groups	# Proteins	Master Protein Accessions	Protein Accessions	# Missed Cleavages	Charge	DeltaScore	DeltaCn	Rank	Search Engine Rank	m/z [Da]	MH+ [Da]	Theo. MH+ [Da]	DeltaM [ppm]	Deltam/z [Da]	Activation Type	MS Order	Isolation Interference [%]	Ion Inject Time [ms]	RT [min]	First Scan	Spectrum File	File ID	XCorr
		TRUE	High	Sequest HT (A2)	Unambiguous	cGNGTcIANHtYADcW	C1(Carbamidomethyl); C6(Carbamidomethyl); T11(HexNAc); C15(Carbamidomethyl)	1	1	P00001	P00001	2	2	0.0212	0	1	1	1051.9	2102.8	2102.8	1.05	0.0011	CID (Collision Induced Dissociation)	MS2	30.8097	4.903	45.9235	21305	FL598_20170807_MSQ1120_ChristopherLynch_P672_red.raw	F1	3.77
		TRUE	High	Sequest HT (A2)	Unambiguous	cGNGTcIAnHTYADcW	C1(Carbamidomethyl); C6(Carbamidomethyl); N9(HexNAc); C15(Carbamidomethyl)	1	1	P00001	P00001	2	2		0.0212	2	2	1051.9	2102.8	2102.8	1.05	0.0011	CID (Collision Induced Dissociation)	MS2	30.8097	4.903	45.9235	21305	FL598_20170807_MSQ1120_ChristopherLynch_P672_red.raw	F1	3.69
	TRUE	High	ETGHHHHHHHHSA		1	1	2	P00001	0	1560.67	High	2.84
		Checked	Confidence	Identifying Node	PSM Ambiguity	Annotated Sequence	Modifications	# Protein Groups	# Proteins	Master Protein Accessions	Protein Accessions	# Missed Cleavages	Charge	DeltaScore	DeltaCn	Rank	Search Engine Rank	m/z [Da]	MH+ [Da]	Theo. MH+ [Da]	DeltaM [ppm]	Deltam/z [Da]	Activation Type	MS Order	Isolation Interference [%]	Ion Inject Time [ms]	RT [min]	First Scan	Spectrum File	File ID	XCorr
		TRUE	High	Sequest HT (A2)	Unambiguous	ETGHHHHHHHHSA		1	1	P00001	P00001	0	2	0.8099	0	1	1	780.838	1560.67	1560.67	-0.26	-0.0002	CID (Collision Induced Dissociation)	MS2	0	100	20.6721	3845	FL598_20170807_MSQ1120_ChristopherLynch_P672_red.raw	F1	2.84
		TRUE	High	Sequest HT (A2)	Unambiguous	ETGHHHHHHHHSA		1	1	P00001	P00001	0	2	0.8973	0	1	1	780.838	1560.67	1560.67	-0.42	-0.00033	CID (Collision Induced Dissociation)	MS2	8.24391	72.101	18.8552	2638	FL598_20170807_MSQ1120_ChristopherLynch_P672_red.raw	F1	2.24
	TRUE	High	ETGHHHHHHHHSAWSHPQFEKGGGGSV		1	1	2	P00001	1	3014.34	High	5.21
		Checked	Confidence	Identifying Node	PSM Ambiguity	Annotated Sequence	Modifications	# Protein Groups	# Proteins	Master Protein Accessions	Protein Accessions	# Missed Cleavages	Charge	DeltaScore	DeltaCn	Rank	Search Engine Rank	m/z [Da]	MH+ [Da]	Theo. MH+ [Da]	DeltaM [ppm]	Deltam/z [Da]	Activation Type	MS Order	Isolation Interference [%]	Ion Inject Time [ms]	RT [min]	First Scan	Spectrum File	File ID	XCorr
		TRUE	High	Sequest HT (A2)	Unambiguous	ETGHHHHHHHHSAWSHPQFEKGGGGSV		1	1	P00001	P00001	1	3	0.6219	0	1	1	1005.45	3014.33	3014.34	-5.03	-0.00506	CID (Collision Induced Dissociation)	MS2	0	17.222	24.4913	6250	FL598_20170807_MSQ1120_ChristopherLynch_P672_red.raw	F1	5.21
		TRUE	High	Sequest HT (A2)	Unambiguous	ETGHHHHHHHHSAWSHPQFEKGGGGSV		1	1	P00001	P00001	1	4	0.6272	0	1	1	754.342	3014.34	3014.34	0.33	0.00025	CID (Collision Induced Dissociation)	MS2	0	4.071	24.4994	6255	FL598_20170807_MSQ1120_ChristopherLynch_P672_red.raw	F1	3.38
	TRUE	High	WSHPQFEKGGGGSVCEVSEQEGVGEDNATEDEDYEDFFKPV	1xCarbamidomethyl [C15]; 1xDeamidated [N27]	1	1	3	P00001	4	4591.93	High	3.44
		Checked	Confidence	Identifying Node	PSM Ambiguity	Annotated Sequence	Modifications	# Protein Groups	# Proteins	Master Protein Accessions	Protein Accessions	# Missed Cleavages	Charge	DeltaScore	DeltaCn	Rank	Search Engine Rank	m/z [Da]	MH+ [Da]	Theo. MH+ [Da]	DeltaM [ppm]	Deltam/z [Da]	Activation Type	MS Order	Isolation Interference [%]	Ion Inject Time [ms]	RT [min]	First Scan	Spectrum File	File ID	XCorr
		TRUE	High	Sequest HT (A2)	Unambiguous	WSHPQFEKGGGGSVcEVSEQEGVGEDnATEDEDYEDFFKPV	C15(Carbamidomethyl); N27(Deamidated)	1	1	P00001	P00001	4	4	0.2616	0	1	1	1148.74	4591.94	4591.93	3.77	0.00433	CID (Collision Induced Dissociation)	MS2	0	100	76.9586	43098	FL598_20170807_MSQ1120_ChristopherLynch_P672_red.raw	F1	3.44
		TRUE	High	Sequest HT (A2)	Unambiguous	WSHPQFEKGGGGSVcEVSEQEGVGEDnATEDEDYEDFFKPV	C15(Carbamidomethyl); N27(Deamidated)	1	1	P00001	P00001	4	4	0.2339	0	1	1	1148.74	4591.94	4591.93	3.88	0.00445	CID (Collision Induced Dissociation)	MS2	10.7211	40.228	61.09	34314	FL598_20170807_MSQ1120_ChristopherLynch_P672_red.raw	F1	3.42
		TRUE	High	Sequest HT (A2)	Unambiguous	WSHPQFEKGGGGSVcEVSEQEGVGEDnATEDEDYEDFFKPV	C15(Carbamidomethyl); N27(Deamidated)	1	1	P00001	P00001	4	4	0.4919	0	1	1	1148.74	4591.94	4591.93	3.67	0.00421	CID (Collision Induced Dissociation)	MS2	7.71686	100	94.6302	49845	FL598_20170807_MSQ1120_ChristopherLynch_P672_red.raw	F1	3.07
	TRUE	High	ETGHHHHHHHHSAWSHPQFEKGGGGSV	2xHexNAc [S15; S26]	1	1	1	P00001	1	3420.5	High	3.15
		Checked	Confidence	Identifying Node	PSM Ambiguity	Annotated Sequence	Modifications	# Protein Groups	# Proteins	Master Protein Accessions	Protein Accessions	# Missed Cleavages	Charge	DeltaScore	DeltaCn	Rank	Search Engine Rank	m/z [Da]	MH+ [Da]	Theo. MH+ [Da]	DeltaM [ppm]	Deltam/z [Da]	Activation Type	MS Order	Isolation Interference [%]	Ion Inject Time [ms]	RT [min]	First Scan	Spectrum File	File ID	XCorr
		TRUE	High	Sequest HT (A2)	Unambiguous	ETGHHHHHHHHSAWsHPQFEKGGGGsV	S15(HexNAc); S26(HexNAc)	1	1	P00001	P00001	1	3	0.146	0	1	1	1140.83	3420.48	3420.5	-6.38	-0.00727	CID (Collision Induced Dissociation)	MS2	63.2862	100	26.8869	7872	FL598_20170807_MSQ1120_ChristopherLynch_P672_red.raw	F1	3.15
	TRUE	High	GEDNATEDEDYEDFFKPV		1	1	4	P00001	1	2119.86	High	6.71
		Checked	Confidence	Identifying Node	PSM Ambiguity	Annotated Sequence	Modifications	# Protein Groups	# Proteins	Master Protein Accessions	Protein Accessions	# Missed Cleavages	Charge	DeltaScore	DeltaCn	Rank	Search Engine Rank	m/z [Da]	MH+ [Da]	Theo. MH+ [Da]	DeltaM [ppm]	Deltam/z [Da]	Activation Type	MS Order	Isolation Interference [%]	Ion Inject Time [ms]	RT [min]	First Scan	Spectrum File	File ID	XCorr
		TRUE	High	Sequest HT (A2)	Unambiguous	GEDNATEDEDYEDFFKPV		1	1	P00001	P00001	1	2	0.7794	0	1	1	1060.43	2119.86	2119.86	-0.39	-0.00041	CID (Collision Induced Dissociation)	MS2	0	38.176	66.0963	37262	FL598_20170807_MSQ1120_ChristopherLynch_P672_red.raw	F1	6.71
		TRUE	High	Sequest HT (A2)	Unambiguous	GEDNATEDEDYEDFFKPV		1	1	P00001	P00001	1	2	0.875	0	1	1	1060.44	2119.87	2119.86	1.92	0.00203	CID (Collision Induced Dissociation)	MS2	0	100	64.5018	36424	FL598_20170807_MSQ1120_ChristopherLynch_P672_red.raw	F1	6.48
		TRUE	High	Sequest HT (A2)	Unambiguous	GEDNATEDEDYEDFFKPV		1	1	P00001	P00001	1	2	0.7424	0	1	1	1060.43	2119.86	2119.86	-0.16	-0.00017	CID (Collision Induced Dissociation)	MS2	37.5042	100	70.1594	39533	FL598_20170807_MSQ1120_ChristopherLynch_P672_red.raw	F1	5.24
		TRUE	High	Sequest HT (A2)	Unambiguous	GEDNATEDEDYEDFFKPV		1	1	P00001	P00001	1	2	0.8302	0	1	1	1060.44	2119.86	2119.86	1.57	0.00166	CID (Collision Induced Dissociation)	MS2	13.8241	75.105	61.1038	34325	FL598_20170807_MSQ1120_ChristopherLynch_P672_red.raw	F1	3.71
	TRUE	High	GEDNATEDEDYEDFFKPV	1xDeamidated [N4]	1	1	6	P00001	1	2120.85	High	5.5
		Checked	Confidence	Identifying Node	PSM Ambiguity	Annotated Sequence	Modifications	# Protein Groups	# Proteins	Master Protein Accessions	Protein Accessions	# Missed Cleavages	Charge	DeltaScore	DeltaCn	Rank	Search Engine Rank	m/z [Da]	MH+ [Da]	Theo. MH+ [Da]	DeltaM [ppm]	Deltam/z [Da]	Activation Type	MS Order	Isolation Interference [%]	Ion Inject Time [ms]	RT [min]	First Scan	Spectrum File	File ID	XCorr
		TRUE	High	Sequest HT (A2)	Unambiguous	GEDnATEDEDYEDFFKPV	N4(Deamidated)	1	1	P00001	P00001	1	2	0.8745	0	1	1	1060.92	2120.84	2120.85	-2.41	-0.00255	CID (Collision Induced Dissociation)	MS2	50.8169	100	73.1278	41085	FL598_20170807_MSQ1120_ChristopherLynch_P672_red.raw	F1	5.5
		TRUE	High	Sequest HT (A2)	Unambiguous	GEDnATEDEDYEDFFKPV	N4(Deamidated)	1	1	P00001	P00001	1	2	0.8558	0	1	1	1060.93	2120.86	2120.85	6.69	0.00709	CID (Collision Induced Dissociation)	MS2	0	34.384	65.6344	37022	FL598_20170807_MSQ1120_ChristopherLynch_P672_red.raw	F1	5.34
		TRUE	High	Sequest HT (A2)	Unambiguous	GEDnATEDEDYEDFFKPV	N4(Deamidated)	1	1	P00001	P00001	1	2	0.82	0	1	1	1060.94	2120.86	2120.85	8.99	0.00953	CID (Collision Induced Dissociation)	MS2	0	87.935	64.4734	36411	FL598_20170807_MSQ1120_ChristopherLynch_P672_red.raw	F1	5
		TRUE	High	Sequest HT (A2)	Unambiguous	GEDnATEDEDYEDFFKPV	N4(Deamidated)	1	1	P00001	P00001	1	2	0.8389	0	1	1	1060.93	2120.85	2120.85	2.31	0.00245	CID (Collision Induced Dissociation)	MS2	0	92.652	66.6805	37634	FL598_20170807_MSQ1120_ChristopherLynch_P672_red.raw	F1	4.78
		TRUE	High	Sequest HT (A2)	Unambiguous	GEDnATEDEDYEDFFKPV	N4(Deamidated)	1	1	P00001	P00001	1	2	0.8175	0	1	1	1060.94	2120.86	2120.85	8.76	0.00929	CID (Collision Induced Dissociation)	MS2	21.242	100	61.2394	34414	FL598_20170807_MSQ1120_ChristopherLynch_P672_red.raw	F1	4
		TRUE	High	Sequest HT (A2)	Unambiguous	GEDnATEDEDYEDFFKPV	N4(Deamidated)	1	1	P00001	P00001	1	2	0.7335	0	1	1	1060.93	2120.85	2120.85	0.47	0.0005	CID (Collision Induced Dissociation)	MS2	0	100	67.7149	38224	FL598_20170807_MSQ1120_ChristopherLynch_P672_red.raw	F1	3.94
	TRUE	High	GEDNATEDEDYEDFFKPV	1xHexNAc [T/N]	1	1	4	P00001	1	2322.94	High	4.22
		Checked	Confidence	Identifying Node	PSM Ambiguity	Annotated Sequence	Modifications	# Protein Groups	# Proteins	Master Protein Accessions	Protein Accessions	# Missed Cleavages	Charge	DeltaScore	DeltaCn	Rank	Search Engine Rank	m/z [Da]	MH+ [Da]	Theo. MH+ [Da]	DeltaM [ppm]	Deltam/z [Da]	Activation Type	MS Order	Isolation Interference [%]	Ion Inject Time [ms]	RT [min]	First Scan	Spectrum File	File ID	XCorr
		TRUE	High	Sequest HT (A2)	Unambiguous	GEDNAtEDEDYEDFFKPV	T6(HexNAc)	1	1	P00001	P00001	1	2	0.0047	0	1	1	1161.97	2322.94	2322.94	-0.79	-0.00091	CID (Collision Induced Dissociation)	MS2	1.59771	6.838	62.8942	35562	FL598_20170807_MSQ1120_ChristopherLynch_P672_red.raw	F1	4.22
		TRUE	High	Sequest HT (A2)	Unambiguous	GEDnATEDEDYEDFFKPV	N4(HexNAc)	1	1	P00001	P00001	1	2		0.0047	2	2	1161.97	2322.94	2322.94	-0.79	-0.00091	CID (Collision Induced Dissociation)	MS2	1.59771	6.838	62.8942	35562	FL598_20170807_MSQ1120_ChristopherLynch_P672_red.raw	F1	4.2
		TRUE	High	Sequest HT (A2)	Unambiguous	GEDNAtEDEDYEDFFKPV	T6(HexNAc)	1	1	P00001	P00001	1	2	0.0095	0	1	1	1161.97	2322.94	2322.94	-1.42	-0.00165	CID (Collision Induced Dissociation)	MS2	0	100	64.8754	36672	FL598_20170807_MSQ1120_ChristopherLynch_P672_red.raw	F1	4.2
		TRUE	High	Sequest HT (A2)	Unambiguous	GEDnATEDEDYEDFFKPV	N4(HexNAc)	1	1	P00001	P00001	1	2		0.0095	2	2	1161.97	2322.94	2322.94	-1.42	-0.00165	CID (Collision Induced Dissociation)	MS2	0	100	64.8754	36672	FL598_20170807_MSQ1120_ChristopherLynch_P672_red.raw	F1	4.16
	TRUE	High	GPLRPPNCTVV	1xCarbamidomethyl [C8]; 1xDeamidated [N7]	1	1	1	P00001	1	1210.62	High	2.51
		Checked	Confidence	Identifying Node	PSM Ambiguity	Annotated Sequence	Modifications	# Protein Groups	# Proteins	Master Protein Accessions	Protein Accessions	# Missed Cleavages	Charge	DeltaScore	DeltaCn	Rank	Search Engine Rank	m/z [Da]	MH+ [Da]	Theo. MH+ [Da]	DeltaM [ppm]	Deltam/z [Da]	Activation Type	MS Order	Isolation Interference [%]	Ion Inject Time [ms]	RT [min]	First Scan	Spectrum File	File ID	XCorr
		TRUE	High	Sequest HT (A2)	Unambiguous	GPLRPPncTVV	N7(Deamidated); C8(Carbamidomethyl)	1	1	P00001	P00001	1	2	0.5299	0	1	1	605.816	1210.63	1210.62	0.45	0.00027	CID (Collision Induced Dissociation)	MS2	11.6062	1.713	44.183	20162	FL598_20170807_MSQ1120_ChristopherLynch_P672_red.raw	F1	2.51
	TRUE	High	NHTYADCW		1	1	1	P00001	1	1009.38	High	2.08
		Checked	Confidence	Identifying Node	PSM Ambiguity	Annotated Sequence	Modifications	# Protein Groups	# Proteins	Master Protein Accessions	Protein Accessions	# Missed Cleavages	Charge	DeltaScore	DeltaCn	Rank	Search Engine Rank	m/z [Da]	MH+ [Da]	Theo. MH+ [Da]	DeltaM [ppm]	Deltam/z [Da]	Activation Type	MS Order	Isolation Interference [%]	Ion Inject Time [ms]	RT [min]	First Scan	Spectrum File	File ID	XCorr
		TRUE	High	Sequest HT (A2)	Unambiguous	NHTYADCW		1	1	P00001	P00001	1	2	0.75	0	1	1	505.196	1009.38	1009.38	0.83	0.00042	CID (Collision Induced Dissociation)	MS2	0	100	42.2247	18441	FL598_20170807_MSQ1120_ChristopherLynch_P672_red.raw	F1	2.08
	TRUE	High	NHTYADCW	1xCarbamidomethyl [C7]	1	1	34	P00001	1	1066.4	High	2.96
		Checked	Confidence	Identifying Node	PSM Ambiguity	Annotated Sequence	Modifications	# Protein Groups	# Proteins	Master Protein Accessions	Protein Accessions	# Missed Cleavages	Charge	DeltaScore	DeltaCn	Rank	Search Engine Rank	m/z [Da]	MH+ [Da]	Theo. MH+ [Da]	DeltaM [ppm]	Deltam/z [Da]	Activation Type	MS Order	Isolation Interference [%]	Ion Inject Time [ms]	RT [min]	First Scan	Spectrum File	File ID	XCorr
		TRUE	High	Sequest HT (A2)	Unambiguous	NHTYADcW	C7(Carbamidomethyl)	1	1	P00001	P00001	1	2	1	0	1	1	533.706	1066.4	1066.4	-0.8	-0.00042	CID (Collision Induced Dissociation)	MS2	3.78086	2.89	37.5427	15742	FL598_20170807_MSQ1120_ChristopherLynch_P672_red.raw	F1	2.96
		TRUE	High	Sequest HT (A2)	Unambiguous	NHTYADcW	C7(Carbamidomethyl)	1	1	P00001	P00001	1	2	1	0	1	1	533.706	1066.4	1066.4	-0.34	-0.00018	CID (Collision Induced Dissociation)	MS2	19.1395	100	94.1263	49574	FL598_20170807_MSQ1120_ChristopherLynch_P672_red.raw	F1	2.89
		TRUE	High	Sequest HT (A2)	Unambiguous	NHTYADcW	C7(Carbamidomethyl)	1	1	P00001	P00001	1	2	0.9819	0	1	1	533.706	1066.4	1066.4	-0.11	-6e-05	CID (Collision Induced Dissociation)	MS2	48.4242	100	79.8133	44564	FL598_20170807_MSQ1120_ChristopherLynch_P672_red.raw	F1	2.76
		TRUE	High	Sequest HT (A2)	Unambiguous	NHTYADcW	C7(Carbamidomethyl)	1	1	P00001	P00001	1	2	0.9891	0	1	1	533.705	1066.4	1066.4	-1.14	-0.00061	CID (Collision Induced Dissociation)	MS2	0	8.365	38.6236	16353	FL598_20170807_MSQ1120_ChristopherLynch_P672_red.raw	F1	2.75
		TRUE	High	Sequest HT (A2)	Unambiguous	NHTYADcW	C7(Carbamidomethyl)	1	1	P00001	P00001	1	2	1	0	1	1	533.706	1066.4	1066.4	-0.45	-0.00024	CID (Collision Induced Dissociation)	MS2	10.8045	100	63.281	35820	FL598_20170807_MSQ1120_ChristopherLynch_P672_red.raw	F1	2.74
		TRUE	High	Sequest HT (A2)	Unambiguous	NHTYADcW	C7(Carbamidomethyl)	1	1	P00001	P00001	1	2	1	0	1	1	533.706	1066.4	1066.4	-0.45	-0.00024	CID (Collision Induced Dissociation)	MS2	46.0889	100	58.7361	32527	FL598_20170807_MSQ1120_ChristopherLynch_P672_red.raw	F1	2.72
		TRUE	High	Sequest HT (A2)	Unambiguous	NHTYADcW	C7(Carbamidomethyl)	1	1	P00001	P00001	1	2	1	0	1	1	533.706	1066.4	1066.4	-0.8	-0.00042	CID (Collision Induced Dissociation)	MS2	43.7116	100	67.8793	38315	FL598_20170807_MSQ1120_ChristopherLynch_P672_red.raw	F1	2.71
		TRUE	High	Sequest HT (A2)	Unambiguous	NHTYADcW	C7(Carbamidomethyl)	1	1	P00001	P00001	1	2	0.9815	0	1	1	533.706	1066.4	1066.4	-0.34	-0.00018	CID (Collision Induced Dissociation)	MS2	0	35.989	39.6667	16877	FL598_20170807_MSQ1120_ChristopherLynch_P672_red.raw	F1	2.7
		TRUE	High	Sequest HT (A2)	Unambiguous	NHTYADcW	C7(Carbamidomethyl)	1	1	P00001	P00001	1	2	1	0	1	1	533.706	1066.4	1066.4	-0.57	-0.0003	CID (Collision Induced Dissociation)	MS2	38.9385	100	77.4685	43362	FL598_20170807_MSQ1120_ChristopherLynch_P672_red.raw	F1	2.69
		TRUE	High	Sequest HT (A2)	Unambiguous	NHTYADcW	C7(Carbamidomethyl)	1	1	P00001	P00001	1	2	0.9739	0	1	1	533.705	1066.4	1066.4	-1.25	-0.00067	CID (Collision Induced Dissociation)	MS2	0	100	72.0742	40532	FL598_20170807_MSQ1120_ChristopherLynch_P672_red.raw	F1	2.68
		TRUE	High	Sequest HT (A2)	Unambiguous	NHTYADcW	C7(Carbamidomethyl)	1	1	P00001	P00001	1	2	0.9888	0	1	1	533.706	1066.4	1066.4	-0.45	-0.00024	CID (Collision Induced Dissociation)	MS2	43.8679	100	74.1817	41632	FL598_20170807_MSQ1120_ChristopherLynch_P672_red.raw	F1	2.67
		TRUE	High	Sequest HT (A2)	Unambiguous	NHTYADcW	C7(Carbamidomethyl)	1	1	P00001	P00001	1	2	0.9195	0	1	1	533.705	1066.4	1066.4	-2.17	-0.00116	CID (Collision Induced Dissociation)	MS2	25.3531	100	41.7553	18181	FL598_20170807_MSQ1120_ChristopherLynch_P672_red.raw	F1	2.61
		TRUE	High	Sequest HT (A2)	Unambiguous	NHTYADcW	C7(Carbamidomethyl)	1	1	P00001	P00001	1	2	1	0	1	1	533.706	1066.4	1066.4	-0.22	-0.00012	CID (Collision Induced Dissociation)	MS2	45.9278	100	81.0211	45206	FL598_20170807_MSQ1120_ChristopherLynch_P672_red.raw	F1	2.56
		TRUE	High	Sequest HT (A2)	Unambiguous	NHTYADcW	C7(Carbamidomethyl)	1	1	P00001	P00001	1	2	0.9882	0	1	1	533.706	1066.4	1066.4	0.12	6e-05	CID (Collision Induced Dissociation)	MS2	10.3347	4.083	36.2054	14980	FL598_20170807_MSQ1120_ChristopherLynch_P672_red.raw	F1	2.55
		TRUE	High	Sequest HT (A2)	Unambiguous	NHTYADcW	C7(Carbamidomethyl)	1	1	P00001	P00001	1	2	1	0	1	1	533.706	1066.4	1066.4	-0.68	-0.00036	CID (Collision Induced Dissociation)	MS2	0	23.006	42.9139	18989	FL598_20170807_MSQ1120_ChristopherLynch_P672_red.raw	F1	2.52
		TRUE	High	Sequest HT (A2)	Unambiguous	NHTYADcW	C7(Carbamidomethyl)	1	1	P00001	P00001	1	2	1	0	1	1	533.706	1066.4	1066.4	-0.91	-0.00049	CID (Collision Induced Dissociation)	MS2	12.6021	81.414	54.1039	28536	FL598_20170807_MSQ1120_ChristopherLynch_P672_red.raw	F1	2.45
		TRUE	High	Sequest HT (A2)	Unambiguous	NHTYADcW	C7(Carbamidomethyl)	1	1	P00001	P00001	1	2	1	0	1	1	533.706	1066.4	1066.4	0	0	CID (Collision Induced Dissociation)	MS2	30.7219	100	101.4	51116	FL598_20170807_MSQ1120_ChristopherLynch_P672_red.raw	F1	2.44
		TRUE	High	Sequest HT (A2)	Unambiguous	NHTYADcW	C7(Carbamidomethyl)	1	1	P00001	P00001	1	2	0.979	0	1	1	533.706	1066.4	1066.4	-0.91	-0.00049	CID (Collision Induced Dissociation)	MS2	44.397	100	75.3683	42252	FL598_20170807_MSQ1120_ChristopherLynch_P672_red.raw	F1	2.38
		TRUE	High	Sequest HT (A2)	Unambiguous	NHTYADcW	C7(Carbamidomethyl)	1	1	P00001	P00001	1	2	0.9664	0	1	1	533.706	1066.4	1066.4	-0.34	-0.00018	CID (Collision Induced Dissociation)	MS2	39.9943	100	78.5197	43898	FL598_20170807_MSQ1120_ChristopherLynch_P672_red.raw	F1	2.38
		TRUE	High	Sequest HT (A2)	Unambiguous	NHTYADcW	C7(Carbamidomethyl)	1	1	P00001	P00001	1	2	0.9576	0	1	1	533.706	1066.4	1066.4	0.23	0.00012	CID (Collision Induced Dissociation)	MS2	24.3935	100	65.757	37083	FL598_20170807_MSQ1120_ChristopherLynch_P672_red.raw	F1	2.36
		TRUE	High	Sequest HT (A2)	Unambiguous	NHTYADcW	C7(Carbamidomethyl)	1	1	P00001	P00001	1	2	1	0	1	1	533.706	1066.4	1066.4	-0.34	-0.00018	CID (Collision Induced Dissociation)	MS2	40.9691	100	90.0403	47570	FL598_20170807_MSQ1120_ChristopherLynch_P672_red.raw	F1	2.35
		TRUE	High	Sequest HT (A2)	Unambiguous	NHTYADcW	C7(Carbamidomethyl)	1	1	P00001	P00001	1	2	0.9655	0	1	1	533.706	1066.4	1066.4	-0.8	-0.00042	CID (Collision Induced Dissociation)	MS2	52.7736	100	66.8343	37721	FL598_20170807_MSQ1120_ChristopherLynch_P672_red.raw	F1	2.32
		TRUE	High	Sequest HT (A2)	Unambiguous	NHTYADcW	C7(Carbamidomethyl)	1	1	P00001	P00001	1	2	0.9612	0	1	1	533.705	1066.4	1066.4	-1.03	-0.00055	CID (Collision Induced Dissociation)	MS2	37.3262	100	93.0988	49079	FL598_20170807_MSQ1120_ChristopherLynch_P672_red.raw	F1	2.32
		TRUE	High	Sequest HT (A2)	Unambiguous	NHTYADcW	C7(Carbamidomethyl)	1	1	P00001	P00001	1	2	1	0	1	1	533.706	1066.4	1066.4	-0.91	-0.00049	CID (Collision Induced Dissociation)	MS2	20.9872	100	88.9056	47053	FL598_20170807_MSQ1120_ChristopherLynch_P672_red.raw	F1	2.3
		TRUE	High	Sequest HT (A2)	Unambiguous	NHTYADcW	C7(Carbamidomethyl)	1	1	P00001	P00001	1	2	0.8646	0	1	1	533.706	1066.4	1066.4	0	0	CID (Collision Induced Dissociation)	MS2	55.0505	100	55.3332	29558	FL598_20170807_MSQ1120_ChristopherLynch_P672_red.raw	F1	2.29
		TRUE	High	Sequest HT (A2)	Unambiguous	NHTYADcW	C7(Carbamidomethyl)	1	1	P00001	P00001	1	2	1	0	1	1	533.706	1066.4	1066.4	0	0	CID (Collision Induced Dissociation)	MS2	14.2598	100	71.0409	39984	FL598_20170807_MSQ1120_ChristopherLynch_P672_red.raw	F1	2.29
		TRUE	High	Sequest HT (A2)	Unambiguous	NHTYADcW	C7(Carbamidomethyl)	1	1	P00001	P00001	1	2	0.9737	0	1	1	533.706	1066.4	1066.4	-0.57	-0.0003	CID (Collision Induced Dissociation)	MS2	62.1739	10.168	47.2588	22427	FL598_20170807_MSQ1120_ChristopherLynch_P672_red.raw	F1	2.28
		TRUE	High	Sequest HT (A2)	Unambiguous	NHTYADcW	C7(Carbamidomethyl)	1	1	P00001	P00001	1	2	0.9559	0	1	1	533.706	1066.4	1066.4	0.12	6e-05	CID (Collision Induced Dissociation)	MS2	0	100	64.3977	36378	FL598_20170807_MSQ1120_ChristopherLynch_P672_red.raw	F1	2.27
		TRUE	High	Sequest HT (A2)	Unambiguous	NHTYADcW	C7(Carbamidomethyl)	1	1	P00001	P00001	1	2	1	0	1	1	533.706	1066.4	1066.4	0	0	CID (Collision Induced Dissociation)	MS2	25.1453	100	57.6559	31619	FL598_20170807_MSQ1120_ChristopherLynch_P672_red.raw	F1	2.22
		TRUE	High	Sequest HT (A2)	Unambiguous	NHTYADcW	C7(Carbamidomethyl)	1	1	P00001	P00001	1	2	1	0	1	1	533.706	1066.4	1066.4	0.12	6e-05	CID (Collision Induced Dissociation)	MS2	42.1921	100	68.9908	38915	FL598_20170807_MSQ1120_ChristopherLynch_P672_red.raw	F1	2.19
		TRUE	High	Sequest HT (A2)	Unambiguous	NHTYADcW	C7(Carbamidomethyl)	1	1	P00001	P00001	1	2	0.9488	0	1	1	533.706	1066.4	1066.4	-0.57	-0.0003	CID (Collision Induced Dissociation)	MS2	39.9508	100	73.126	41084	FL598_20170807_MSQ1120_ChristopherLynch_P672_red.raw	F1	2.15
		TRUE	High	Sequest HT (A2)	Unambiguous	NHTYADcW	C7(Carbamidomethyl)	1	1	P00001	P00001	1	2	0.9431	0	1	1	533.706	1066.4	1066.4	-0.91	-0.00049	CID (Collision Induced Dissociation)	MS2	15.2719	14.553	40.7066	17473	FL598_20170807_MSQ1120_ChristopherLynch_P672_red.raw	F1	2.11
		TRUE	High	Sequest HT (A2)	Unambiguous	NHTYADcW	C7(Carbamidomethyl)	1	1	P00001	P00001	1	2	0.9903	0	1	1	533.706	1066.4	1066.4	-0.11	-6e-05	CID (Collision Induced Dissociation)	MS2	37.2772	100	92.0928	48588	FL598_20170807_MSQ1120_ChristopherLynch_P672_red.raw	F1	2.06
		TRUE	High	Sequest HT (A2)	Unambiguous	NHTYADcW	C7(Carbamidomethyl)	1	1	P00001	P00001	1	2	1	0	1	1	533.706	1066.4	1066.4	-0.57	-0.0003	CID (Collision Induced Dissociation)	MS2	37.4347	100	102.407	51431	FL598_20170807_MSQ1120_ChristopherLynch_P672_red.raw	F1	2.03
	TRUE	High	NHTYADCW	1xCarbamidomethyl [C7]; 1xDeamidated [N1]	1	1	47	P00001	1	1067.39	High	3.09
		Checked	Confidence	Identifying Node	PSM Ambiguity	Annotated Sequence	Modifications	# Protein Groups	# Proteins	Master Protein Accessions	Protein Accessions	# Missed Cleavages	Charge	DeltaScore	DeltaCn	Rank	Search Engine Rank	m/z [Da]	MH+ [Da]	Theo. MH+ [Da]	DeltaM [ppm]	Deltam/z [Da]	Activation Type	MS Order	Isolation Interference [%]	Ion Inject Time [ms]	RT [min]	First Scan	Spectrum File	File ID	XCorr
		TRUE	High	Sequest HT (A2)	Unambiguous	nHTYADcW	N1(Deamidated); C7(Carbamidomethyl)	1	1	P00001	P00001	1	2	1	0	1	1	534.197	1067.39	1067.39	-2.17	-0.00116	CID (Collision Induced Dissociation)	MS2	51.6177	100	61.2102	34393	FL598_20170807_MSQ1120_ChristopherLynch_P672_red.raw	F1	3.09
		TRUE	High	Sequest HT (A2)	Unambiguous	nHTYADcW	N1(Deamidated); C7(Carbamidomethyl)	1	1	P00001	P00001	1	2	1	0	1	1	534.198	1067.39	1067.39	-0.69	-0.00037	CID (Collision Induced Dissociation)	MS2	51.9266	51.494	52.5515	27089	FL598_20170807_MSQ1120_ChristopherLynch_P672_red.raw	F1	2.99
		TRUE	High	Sequest HT (A2)	Unambiguous	nHTYADcW	N1(Deamidated); C7(Carbamidomethyl)	1	1	P00001	P00001	1	2	1	0	1	1	534.198	1067.39	1067.39	-0.69	-0.00037	CID (Collision Induced Dissociation)	MS2	40.8778	69.366	58.6896	32489	FL598_20170807_MSQ1120_ChristopherLynch_P672_red.raw	F1	2.87
		TRUE	High	Sequest HT (A2)	Unambiguous	nHTYADcW	N1(Deamidated); C7(Carbamidomethyl)	1	1	P00001	P00001	1	2	0.9371	0	1	1	534.198	1067.39	1067.39	-0.8	-0.00043	CID (Collision Induced Dissociation)	MS2	46.4041	100	66.5679	37564	FL598_20170807_MSQ1120_ChristopherLynch_P672_red.raw	F1	2.86
		TRUE	High	Sequest HT (A2)	Unambiguous	nHTYADcW	N1(Deamidated); C7(Carbamidomethyl)	1	1	P00001	P00001	1	2	0.993	0	1	1	534.197	1067.39	1067.39	-1.6	-0.00086	CID (Collision Induced Dissociation)	MS2	0	49.139	52.2748	26838	FL598_20170807_MSQ1120_ChristopherLynch_P672_red.raw	F1	2.85
		TRUE	High	Sequest HT (A2)	Unambiguous	nHTYADcW	N1(Deamidated); C7(Carbamidomethyl)	1	1	P00001	P00001	1	2	1	0	1	1	534.197	1067.39	1067.39	-1.15	-0.00061	CID (Collision Induced Dissociation)	MS2	46.3389	100	69.7239	39295	FL598_20170807_MSQ1120_ChristopherLynch_P672_red.raw	F1	2.84
		TRUE	High	Sequest HT (A2)	Unambiguous	nHTYADcW	N1(Deamidated); C7(Carbamidomethyl)	1	1	P00001	P00001	1	2	1	0	1	1	534.198	1067.39	1067.39	-0.12	-6e-05	CID (Collision Induced Dissociation)	MS2	42.1496	100	63.3368	35856	FL598_20170807_MSQ1120_ChristopherLynch_P672_red.raw	F1	2.76
		TRUE	High	Sequest HT (A2)	Unambiguous	nHTYADcW	N1(Deamidated); C7(Carbamidomethyl)	1	1	P00001	P00001	1	2	1	0	1	1	534.198	1067.39	1067.39	-0.12	-6e-05	CID (Collision Induced Dissociation)	MS2	45.8961	100	70.0236	39463	FL598_20170807_MSQ1120_ChristopherLynch_P672_red.raw	F1	2.74
		TRUE	High	Sequest HT (A2)	Unambiguous	nHTYADcW	N1(Deamidated); C7(Carbamidomethyl)	1	1	P00001	P00001	1	2	1	0	1	1	534.197	1067.39	1067.39	-1.15	-0.00061	CID (Collision Induced Dissociation)	MS2	12.7323	100	64.9848	36742	FL598_20170807_MSQ1120_ChristopherLynch_P672_red.raw	F1	2.7
		TRUE	High	Sequest HT (A2)	Unambiguous	nHTYADcW	N1(Deamidated); C7(Carbamidomethyl)	1	1	P00001	P00001	1	2	0.9665	0	1	1	534.198	1067.39	1067.39	-0.46	-0.00025	CID (Collision Induced Dissociation)	MS2	47.5312	100	78.2746	43773	FL598_20170807_MSQ1120_ChristopherLynch_P672_red.raw	F1	2.69
		TRUE	High	Sequest HT (A2)	Unambiguous	nHTYADcW	N1(Deamidated); C7(Carbamidomethyl)	1	1	P00001	P00001	1	2	0.9963	0	1	1	534.198	1067.39	1067.39	-0.8	-0.00043	CID (Collision Induced Dissociation)	MS2	46.0175	86.6	59.746	33366	FL598_20170807_MSQ1120_ChristopherLynch_P672_red.raw	F1	2.67
		TRUE	High	Sequest HT (A2)	Unambiguous	nHTYADcW	N1(Deamidated); C7(Carbamidomethyl)	1	1	P00001	P00001	1	2	0.9663	0	1	1	534.198	1067.39	1067.39	-0.12	-6e-05	CID (Collision Induced Dissociation)	MS2	42.5912	100	72.9603	40998	FL598_20170807_MSQ1120_ChristopherLynch_P672_red.raw	F1	2.67
		TRUE	High	Sequest HT (A2)	Unambiguous	nHTYADcW	N1(Deamidated); C7(Carbamidomethyl)	1	1	P00001	P00001	1	2	1	0	1	1	534.197	1067.39	1067.39	-1.03	-0.00055	CID (Collision Induced Dissociation)	MS2	0	100	48.0689	22901	FL598_20170807_MSQ1120_ChristopherLynch_P672_red.raw	F1	2.66
		TRUE	High	Sequest HT (A2)	Unambiguous	nHTYADcW	N1(Deamidated); C7(Carbamidomethyl)	1	1	P00001	P00001	1	2	0.9432	0	1	1	534.198	1067.39	1067.39	0	0	CID (Collision Induced Dissociation)	MS2	39.0461	100	68.6642	38742	FL598_20170807_MSQ1120_ChristopherLynch_P672_red.raw	F1	2.64
		TRUE	High	Sequest HT (A2)	Unambiguous	nHTYADcW	N1(Deamidated); C7(Carbamidomethyl)	1	1	P00001	P00001	1	2	1	0	1	1	534.198	1067.39	1067.39	-0.57	-0.00031	CID (Collision Induced Dissociation)	MS2	39.5398	38.576	51.167	25792	FL598_20170807_MSQ1120_ChristopherLynch_P672_red.raw	F1	2.61
		TRUE	High	Sequest HT (A2)	Unambiguous	nHTYADcW	N1(Deamidated); C7(Carbamidomethyl)	1	1	P00001	P00001	1	2	0.9846	0	1	1	534.196	1067.38	1067.39	-3.89	-0.00208	CID (Collision Induced Dissociation)	MS2	40.549	85.113	62.2906	35131	FL598_20170807_MSQ1120_ChristopherLynch_P672_red.raw	F1	2.6
		TRUE	High	Sequest HT (A2)	Unambiguous	nHTYADcW	N1(Deamidated); C7(Carbamidomethyl)	1	1	P00001	P00001	1	2	0.9923	0	1	1	534.197	1067.39	1067.39	-1.26	-0.00067	CID (Collision Induced Dissociation)	MS2	61.2726	63.621	61.1026	34324	FL598_20170807_MSQ1120_ChristopherLynch_P672_red.raw	F1	2.6
		TRUE	High	Sequest HT (A2)	Unambiguous	nHTYADcW	N1(Deamidated); C7(Carbamidomethyl)	1	1	P00001	P00001	1	2	0.9808	0	1	1	534.197	1067.39	1067.39	-1.6	-0.00086	CID (Collision Induced Dissociation)	MS2	16.2931	49.879	53.3105	27805	FL598_20170807_MSQ1120_ChristopherLynch_P672_red.raw	F1	2.6
		TRUE	High	Sequest HT (A2)	Unambiguous	nHTYADcW	N1(Deamidated); C7(Carbamidomethyl)	1	1	P00001	P00001	1	2	0.969	0	1	1	534.197	1067.39	1067.39	-1.49	-0.00079	CID (Collision Induced Dissociation)	MS2	49.0054	100	77.205	43227	FL598_20170807_MSQ1120_ChristopherLynch_P672_red.raw	F1	2.58
		TRUE	High	Sequest HT (A2)	Unambiguous	nHTYADcW	N1(Deamidated); C7(Carbamidomethyl)	1	1	P00001	P00001	1	2	1	0	1	1	534.197	1067.39	1067.39	-2.75	-0.00147	CID (Collision Induced Dissociation)	MS2	45.6335	100	67.6127	38165	FL598_20170807_MSQ1120_ChristopherLynch_P672_red.raw	F1	2.58
		TRUE	High	Sequest HT (A2)	Unambiguous	nHTYADcW	N1(Deamidated); C7(Carbamidomethyl)	1	1	P00001	P00001	1	2	1	0	1	1	534.198	1067.39	1067.39	-0.34	-0.00018	CID (Collision Induced Dissociation)	MS2	18.3752	2.496	46.0213	21382	FL598_20170807_MSQ1120_ChristopherLynch_P672_red.raw	F1	2.57
		TRUE	High	Sequest HT (A2)	Unambiguous	nHTYADcW	N1(Deamidated); C7(Carbamidomethyl)	1	1	P00001	P00001	1	2	0.9444	0	1	1	534.198	1067.39	1067.39	-0.8	-0.00043	CID (Collision Induced Dissociation)	MS2	48.687	100	76.1283	42652	FL598_20170807_MSQ1120_ChristopherLynch_P672_red.raw	F1	2.52
		TRUE	High	Sequest HT (A2)	Unambiguous	nHTYADcW	N1(Deamidated); C7(Carbamidomethyl)	1	1	P00001	P00001	1	2	0.9444	0	1	1	534.197	1067.39	1067.39	-1.72	-0.00092	CID (Collision Induced Dissociation)	MS2	31.6076	52.478	55.5433	29745	FL598_20170807_MSQ1120_ChristopherLynch_P672_red.raw	F1	2.52
		TRUE	High	Sequest HT (A2)	Unambiguous	nHTYADcW	N1(Deamidated); C7(Carbamidomethyl)	1	1	P00001	P00001	1	2	1	0	1	1	534.198	1067.39	1067.39	-0.8	-0.00043	CID (Collision Induced Dissociation)	MS2	42.1398	100	93.581	49291	FL598_20170807_MSQ1120_ChristopherLynch_P672_red.raw	F1	2.51
		TRUE	High	Sequest HT (A2)	Unambiguous	nHTYADcW	N1(Deamidated); C7(Carbamidomethyl)	1	1	P00001	P00001	1	2	1	0	1	1	534.197	1067.39	1067.39	-2.29	-0.00122	CID (Collision Induced Dissociation)	MS2	0	9.732	41.615	18083	FL598_20170807_MSQ1120_ChristopherLynch_P672_red.raw	F1	2.48
		TRUE	High	Sequest HT (A2)	Unambiguous	nHTYADcW	N1(Deamidated); C7(Carbamidomethyl)	1	1	P00001	P00001	1	2	1	0	1	1	534.197	1067.39	1067.39	-1.37	-0.00073	CID (Collision Induced Dissociation)	MS2	22.4485	100	57.6616	31623	FL598_20170807_MSQ1120_ChristopherLynch_P672_red.raw	F1	2.45
		TRUE	High	Sequest HT (A2)	Unambiguous	nHTYADcW	N1(Deamidated); C7(Carbamidomethyl)	1	1	P00001	P00001	1	2	1	0	1	1	534.198	1067.39	1067.39	-0.46	-0.00025	CID (Collision Induced Dissociation)	MS2	45.3346	100	91.4358	48274	FL598_20170807_MSQ1120_ChristopherLynch_P672_red.raw	F1	2.41
		TRUE	High	Sequest HT (A2)	Unambiguous	nHTYADcW	N1(Deamidated); C7(Carbamidomethyl)	1	1	P00001	P00001	1	2	1	0	1	1	534.197	1067.39	1067.39	-1.95	-0.00104	CID (Collision Induced Dissociation)	MS2	57.8115	100	100.912	50881	FL598_20170807_MSQ1120_ChristopherLynch_P672_red.raw	F1	2.38
		TRUE	High	Sequest HT (A2)	Unambiguous	nHTYADcW	N1(Deamidated); C7(Carbamidomethyl)	1	1	P00001	P00001	1	2	1	0	1	1	534.197	1067.39	1067.39	-1.03	-0.00055	CID (Collision Induced Dissociation)	MS2	52.1576	100	70.7592	39845	FL598_20170807_MSQ1120_ChristopherLynch_P672_red.raw	F1	2.37
		TRUE	High	Sequest HT (A2)	Unambiguous	nHTYADcW	N1(Deamidated); C7(Carbamidomethyl)	1	1	P00001	P00001	1	2	1	0	1	1	534.198	1067.39	1067.39	-0.69	-0.00037	CID (Collision Induced Dissociation)	MS2	42.4767	100	75.1022	42114	FL598_20170807_MSQ1120_ChristopherLynch_P672_red.raw	F1	2.35
		TRUE	High	Sequest HT (A2)	Unambiguous	nHTYADcW	N1(Deamidated); C7(Carbamidomethyl)	1	1	P00001	P00001	1	2	0.9702	0	1	1	534.198	1067.39	1067.39	-0.23	-0.00012	CID (Collision Induced Dissociation)	MS2	49.33	100	90.3952	47755	FL598_20170807_MSQ1120_ChristopherLynch_P672_red.raw	F1	2.35
		TRUE	High	Sequest HT (A2)	Unambiguous	nHTYADcW	N1(Deamidated); C7(Carbamidomethyl)	1	1	P00001	P00001	1	2	0.9526	0	1	1	534.198	1067.39	1067.39	-0.12	-6e-05	CID (Collision Induced Dissociation)	MS2	53.4592	76.118	62.2338	35095	FL598_20170807_MSQ1120_ChristopherLynch_P672_red.raw	F1	2.32
		TRUE	High	Sequest HT (A2)	Unambiguous	nHTYADcW	N1(Deamidated); C7(Carbamidomethyl)	1	1	P00001	P00001	1	2	0.9868	0	1	1	534.197	1067.39	1067.39	-2.4	-0.00128	CID (Collision Induced Dissociation)	MS2	12.1944	14.368	42.6358	18753	FL598_20170807_MSQ1120_ChristopherLynch_P672_red.raw	F1	2.28
		TRUE	High	Sequest HT (A2)	Unambiguous	nHTYADcW	N1(Deamidated); C7(Carbamidomethyl)	1	1	P00001	P00001	1	2	1	0	1	1	534.197	1067.39	1067.39	-1.26	-0.00067	CID (Collision Induced Dissociation)	MS2	19.2001	7.537	43.863	19879	FL598_20170807_MSQ1120_ChristopherLynch_P672_red.raw	F1	2.28
		TRUE	High	Sequest HT (A2)	Unambiguous	nHTYADcW	N1(Deamidated); C7(Carbamidomethyl)	1	1	P00001	P00001	1	2	0.9604	0	1	1	534.197	1067.39	1067.39	-1.37	-0.00073	CID (Collision Induced Dissociation)	MS2	14.9041	91.315	54.5251	28893	FL598_20170807_MSQ1120_ChristopherLynch_P672_red.raw	F1	2.27
		TRUE	High	Sequest HT (A2)	Unambiguous	nHTYADcW	N1(Deamidated); C7(Carbamidomethyl)	1	1	P00001	P00001	1	2	0.9425	0	1	1	534.198	1067.39	1067.39	-0.69	-0.00037	CID (Collision Induced Dissociation)	MS2	50.5908	100	92.5515	48811	FL598_20170807_MSQ1120_ChristopherLynch_P672_red.raw	F1	2.26
		TRUE	High	Sequest HT (A2)	Unambiguous	nHTYADcW	N1(Deamidated); C7(Carbamidomethyl)	1	1	P00001	P00001	1	2	1	0	1	1	534.198	1067.39	1067.39	-0.57	-0.00031	CID (Collision Induced Dissociation)	MS2	46.8997	100	81.0904	45242	FL598_20170807_MSQ1120_ChristopherLynch_P672_red.raw	F1	2.24
		TRUE	High	Sequest HT (A2)	Unambiguous	nHTYADcW	N1(Deamidated); C7(Carbamidomethyl)	1	1	P00001	P00001	1	2	1	0	1	1	534.197	1067.39	1067.39	-1.6	-0.00086	CID (Collision Induced Dissociation)	MS2	32.8692	100	71.9244	40453	FL598_20170807_MSQ1120_ChristopherLynch_P672_red.raw	F1	2.23
		TRUE	High	Sequest HT (A2)	Unambiguous	nHTYADcW	N1(Deamidated); C7(Carbamidomethyl)	1	1	P00001	P00001	1	2	1	0	1	1	534.198	1067.39	1067.39	-0.57	-0.00031	CID (Collision Induced Dissociation)	MS2	51.4016	100	94.6086	49835	FL598_20170807_MSQ1120_ChristopherLynch_P672_red.raw	F1	2.2
		TRUE	High	Sequest HT (A2)	Unambiguous	nHTYADcW	N1(Deamidated); C7(Carbamidomethyl)	1	1	P00001	P00001	1	2	0.9315	0	1	1	534.198	1067.39	1067.39	-0.92	-0.00049	CID (Collision Induced Dissociation)	MS2	0	8.167	47.0506	22205	FL598_20170807_MSQ1120_ChristopherLynch_P672_red.raw	F1	2.19
		TRUE	High	Sequest HT (A2)	Unambiguous	nHTYADcW	N1(Deamidated); C7(Carbamidomethyl)	1	1	P00001	P00001	1	2	1	0	1	1	534.198	1067.39	1067.39	-0.34	-0.00018	CID (Collision Induced Dissociation)	MS2	43.0461	80.412	56.5738	30641	FL598_20170807_MSQ1120_ChristopherLynch_P672_red.raw	F1	2.13
		TRUE	High	Sequest HT (A2)	Unambiguous	nHTYADcW	N1(Deamidated); C7(Carbamidomethyl)	1	1	P00001	P00001	1	2	1	0	1	1	534.198	1067.39	1067.39	-0.8	-0.00043	CID (Collision Induced Dissociation)	MS2	0	22.13	49.0957	23755	FL598_20170807_MSQ1120_ChristopherLynch_P672_red.raw	F1	2.12
		TRUE	High	Sequest HT (A2)	Unambiguous	nHTYADcW	N1(Deamidated); C7(Carbamidomethyl)	1	1	P00001	P00001	1	2	1	0	1	1	534.198	1067.39	1067.39	-0.92	-0.00049	CID (Collision Induced Dissociation)	MS2	49.2896	100	74.0744	41576	FL598_20170807_MSQ1120_ChristopherLynch_P672_red.raw	F1	2.11
		TRUE	High	Sequest HT (A2)	Unambiguous	nHTYADcW	N1(Deamidated); C7(Carbamidomethyl)	1	1	P00001	P00001	1	2	0.9417	0	1	1	534.198	1067.39	1067.39	-0.69	-0.00037	CID (Collision Induced Dissociation)	MS2	47.6453	59.248	56.4809	30562	FL598_20170807_MSQ1120_ChristopherLynch_P672_red.raw	F1	2.06
		TRUE	High	Sequest HT (A2)	Unambiguous	nHTYADcW	N1(Deamidated); C7(Carbamidomethyl)	1	1	P00001	P00001	1	2	0.9461	0	1	1	534.197	1067.39	1067.39	-1.37	-0.00073	CID (Collision Induced Dissociation)	MS2	40.2771	98.812	59.7963	33399	FL598_20170807_MSQ1120_ChristopherLynch_P672_red.raw	F1	2.04
		TRUE	High	Sequest HT (A2)	Unambiguous	nHTYADcW	N1(Deamidated); C7(Carbamidomethyl)	1	1	P00001	P00001	1	2	1	0	1	1	534.197	1067.39	1067.39	-1.26	-0.00067	CID (Collision Induced Dissociation)	MS2	0	10.454	45.0174	20729	FL598_20170807_MSQ1120_ChristopherLynch_P672_red.raw	F1	2.03
		TRUE	High	Sequest HT (A2)	Unambiguous	nHTYADcW	N1(Deamidated); C7(Carbamidomethyl)	1	1	P00001	P00001	1	2	1	0	1	1	534.197	1067.39	1067.39	-1.26	-0.00067	CID (Collision Induced Dissociation)	MS2	46.9085	100	102.087	51327	FL598_20170807_MSQ1120_ChristopherLynch_P672_red.raw	F1	2.01
	TRUE	High	NHTYADCW	1xHexNAc [N1]	1	1	1	P00001	1	1212.46	High	2.52
		Checked	Confidence	Identifying Node	PSM Ambiguity	Annotated Sequence	Modifications	# Protein Groups	# Proteins	Master Protein Accessions	Protein Accessions	# Missed Cleavages	Charge	DeltaScore	DeltaCn	Rank	Search Engine Rank	m/z [Da]	MH+ [Da]	Theo. MH+ [Da]	DeltaM [ppm]	Deltam/z [Da]	Activation Type	MS Order	Isolation Interference [%]	Ion Inject Time [ms]	RT [min]	First Scan	Spectrum File	File ID	XCorr
		TRUE	High	Sequest HT (A2)	Unambiguous	nHTYADCW	N1(HexNAc)	1	1	P00001	P00001	1	2	0.0992	0	1	1	606.734	1212.46	1212.46	-1.65	-0.001	CID (Collision Induced Dissociation)	MS2	13.3621	5.583	40.9648	17717	FL598_20170807_MSQ1120_ChristopherLynch_P672_red.raw	F1	2.52
	TRUE	High	NSTVGPLRPPNCTV	1xCarbamidomethyl [C12]; 1xDeamidated [N1]	1	1	1	P00001	1	1512.75	High	2.35
		Checked	Confidence	Identifying Node	PSM Ambiguity	Annotated Sequence	Modifications	# Protein Groups	# Proteins	Master Protein Accessions	Protein Accessions	# Missed Cleavages	Charge	DeltaScore	DeltaCn	Rank	Search Engine Rank	m/z [Da]	MH+ [Da]	Theo. MH+ [Da]	DeltaM [ppm]	Deltam/z [Da]	Activation Type	MS Order	Isolation Interference [%]	Ion Inject Time [ms]	RT [min]	First Scan	Spectrum File	File ID	XCorr
		TRUE	High	Sequest HT (A2)	Unambiguous	nSTVGPLRPPNcTV	N1(Deamidated); C12(Carbamidomethyl)	1	1	P00001	P00001	1	2	0.2383	0	1	1	756.873	1512.74	1512.75	-5.34	-0.00404	CID (Collision Induced Dissociation)	MS2	50.5611	2.375	48.6186	23270	FL598_20170807_MSQ1120_ChristopherLynch_P672_red.raw	F1	2.35
	TRUE	High	NSTVGPLRPPNCTV	1xCarbamidomethyl [C12]; 1xHexNAc [N/S]	1	1	3	P00001	1	1714.84	High	2.25
		Checked	Confidence	Identifying Node	PSM Ambiguity	Annotated Sequence	Modifications	# Protein Groups	# Proteins	Master Protein Accessions	Protein Accessions	# Missed Cleavages	Charge	DeltaScore	DeltaCn	Rank	Search Engine Rank	m/z [Da]	MH+ [Da]	Theo. MH+ [Da]	DeltaM [ppm]	Deltam/z [Da]	Activation Type	MS Order	Isolation Interference [%]	Ion Inject Time [ms]	RT [min]	First Scan	Spectrum File	File ID	XCorr
		TRUE	High	Sequest HT (A2)	Unambiguous	NsTVGPLRPPNcTV	S2(HexNAc); C12(Carbamidomethyl)	1	1	P00001	P00001	1	2	0.0089	0	1	1	857.925	1714.84	1714.84	0.26	0.00022	CID (Collision Induced Dissociation)	MS2	16.7479	7.439	43.3419	19408	FL598_20170807_MSQ1120_ChristopherLynch_P672_red.raw	F1	2.25
		TRUE	High	Sequest HT (A2)	Unambiguous	nSTVGPLRPPNcTV	N1(HexNAc); C12(Carbamidomethyl)	1	1	P00001	P00001	1	2		0.0089	2	2	857.925	1714.84	1714.84	0.26	0.00022	CID (Collision Induced Dissociation)	MS2	16.7479	7.439	43.3419	19408	FL598_20170807_MSQ1120_ChristopherLynch_P672_red.raw	F1	2.23
		TRUE	High	Sequest HT (A2)	Unambiguous	NSTVGPLRPPncTV	N11(HexNAc); C12(Carbamidomethyl)	1	1	P00001	P00001	1	2		0.0267	3	3	857.925	1714.84	1714.84	0.26	0.00022	CID (Collision Induced Dissociation)	MS2	16.7479	7.439	43.3419	19408	FL598_20170807_MSQ1120_ChristopherLynch_P672_red.raw	F1	2.19
	TRUE	High	NSTVGPLRPPNCTV	1xCarbamidomethyl [C12]; 1xDeamidated [N1]; 1xHexNAc [N11]	1	1	1	P00001	1	1715.83	High	3.09
		Checked	Confidence	Identifying Node	PSM Ambiguity	Annotated Sequence	Modifications	# Protein Groups	# Proteins	Master Protein Accessions	Protein Accessions	# Missed Cleavages	Charge	DeltaScore	DeltaCn	Rank	Search Engine Rank	m/z [Da]	MH+ [Da]	Theo. MH+ [Da]	DeltaM [ppm]	Deltam/z [Da]	Activation Type	MS Order	Isolation Interference [%]	Ion Inject Time [ms]	RT [min]	First Scan	Spectrum File	File ID	XCorr
		TRUE	High	Sequest HT (A2)	Unambiguous	nSTVGPLRPPncTV	N1(Deamidated); N11(HexNAc); C12(Carbamidomethyl)	1	1	P00001	P00001	1	2	0.1133	0	1	1	858.416	1715.82	1715.83	-1.31	-0.00112	CID (Collision Induced Dissociation)	MS2	65.7611	100	47.7896	22732	FL598_20170807_MSQ1120_ChristopherLynch_P672_red.raw	F1	3.09
	TRUE	High	ETGHHHHHHHHSAWSHPQFEKGGGGSVCEV	1xCarbamidomethyl [C28]	1	1	3	P00001	2	3402.49	High	5.34
		Checked	Confidence	Identifying Node	PSM Ambiguity	Annotated Sequence	Modifications	# Protein Groups	# Proteins	Master Protein Accessions	Protein Accessions	# Missed Cleavages	Charge	DeltaScore	DeltaCn	Rank	Search Engine Rank	m/z [Da]	MH+ [Da]	Theo. MH+ [Da]	DeltaM [ppm]	Deltam/z [Da]	Activation Type	MS Order	Isolation Interference [%]	Ion Inject Time [ms]	RT [min]	First Scan	Spectrum File	File ID	XCorr
		TRUE	High	Sequest HT (A2)	Unambiguous	ETGHHHHHHHHSAWSHPQFEKGGGGSVcEV	C28(Carbamidomethyl)	1	1	P00001	P00001	2	3	0.7079	0	1	1	1134.83	3402.48	3402.49	-1.06	-0.00121	CID (Collision Induced Dissociation)	MS2	0	5.537	27.1845	8007	FL598_20170807_MSQ1120_ChristopherLynch_P672_red.raw	F1	5.34
		TRUE	High	Sequest HT (A2)	Unambiguous	ETGHHHHHHHHSAWSHPQFEKGGGGSVcEV	C28(Carbamidomethyl)	1	1	P00001	P00001	2	3	0.7611	0	1	1	1134.83	3402.47	3402.49	-3.32	-0.00377	CID (Collision Induced Dissociation)	MS2	69.258	23.803	28.58	9005	FL598_20170807_MSQ1120_ChristopherLynch_P672_red.raw	F1	4.73
		TRUE	High	Sequest HT (A2)	Unambiguous	ETGHHHHHHHHSAWSHPQFEKGGGGSVcEV	C28(Carbamidomethyl)	1	1	P00001	P00001	2	4	0.7106	0	1	1	851.369	3402.45	3402.49	-9.05	-0.0077	CID (Collision Induced Dissociation)	MS2	21.559	12.18	28.7866	9208	FL598_20170807_MSQ1120_ChristopherLynch_P672_red.raw	F1	4.25
	TRUE	High	WSHPQFEKGGGGSVCEVSEQEGVGEDNATEDEDYEDFFKPV	1xCarbamidomethyl [C15]; 1xHexNAc [N27]	1	1	1	P00001	4	4794.02	High	5.02
		Checked	Confidence	Identifying Node	PSM Ambiguity	Annotated Sequence	Modifications	# Protein Groups	# Proteins	Master Protein Accessions	Protein Accessions	# Missed Cleavages	Charge	DeltaScore	DeltaCn	Rank	Search Engine Rank	m/z [Da]	MH+ [Da]	Theo. MH+ [Da]	DeltaM [ppm]	Deltam/z [Da]	Activation Type	MS Order	Isolation Interference [%]	Ion Inject Time [ms]	RT [min]	First Scan	Spectrum File	File ID	XCorr
		TRUE	High	Sequest HT (A2)	Unambiguous	WSHPQFEKGGGGSVcEVSEQEGVGEDnATEDEDYEDFFKPV	C15(Carbamidomethyl); N27(HexNAc)	1	1	P00001	P00001	4	4	0.0757	0	1	1	1199.26	4794.03	4794.02	2.26	0.00271	CID (Collision Induced Dissociation)	MS2	0.698163	2.527	56.6082	30669	FL598_20170807_MSQ1120_ChristopherLynch_P672_red.raw	F1	5.02
